# Supplementary material for: GWAS of peptic ulcer disease implicates Helicobacter pylori infection, other gastrointestinal disorders and depression
Source: Nat Commun. 2021 Feb 19;12:1146. doi: 10.1038/s41467-021-21280-7 (PMC7895976; doi:10.1038/s41467-021-21280-7)
Supplement: Supplementary file 3 — Supplementary Data 1 [file 41467_2021_21280_MOESM3_ESM.xlsx]

## Sheet: Supplementary Data 1
Supplementary Data 1. Detailed pleiotropy analysis for UKB digestion phenotypes associated SNPs using GWAS Catalog Data
Pleiotropy Category	UKB						GWAS Catalog1
	UKB Index SNP	UKB Digestion Phenotypes	Risk Allele	Risk Allele Frequency	OR	Linkage Disequilibrium (r2)2	PUBMEDID	DISEASE/TRAIT	CHR_ID	CHR_POS	Reported SNPS	STRONGEST SNP-RISK ALLELE	RISK ALLELE FREQUENCY	P-VALUE	OR or BETA		1 The content were derived from GWAS Catalog (https://www.ebi.ac.uk/gwas)
Digestion	rs681343	PUD	C	0.49	0.92	0.8399	21102463	Crohn's disease	19	48711017	rs281379	rs281379-A	0.487	7e-12	1.07		2 The LD r2 is calculated between the UKB index SNP and reported SNPs from the GWAS Catalog using LDlinka (https://ldlink.nci.nih.gov/?tab=ldpair) and European genotype as LD reference
						0.8858	20570966	Crohn's disease	19	48705608	rs504963	rs504963-A	0.431	2e-08	NA
						0.996	23128233	Crohn's disease	19	48702915	rs516246	rs516246-T	0.483	1e-15	1.107
						0.7373	27559109	diarrhoeal disease at age 1	19	48665685	rs8111874	rs8111874-G	0.57	8e-14	1.29		Reference:
						0.8062	27559109	diarrhoeal disease at age 1 with doctor diagnosis	19	48700572	rs35106244	rs35106244-T	0.44	7e-11	1.27		a Machiela MJ, Chanock SJ. LDlink a web-based application for exploring population-specific haplotype structure and linking correlated alleles of possible functional variants. Bioinformatics. 2015 Jul 2. PMID: 26139635.
						0.996	26192919	Inflammatory bowel disease	19	48702915	rs516246	rs516246-A	0.4652	1e-13	1.07849
						0.996	26192919	Crohn's disease	19	48702915	rs516246	rs516246-A	0.4652	1e-20	1.1214
						0.996	28067908	Crohn's disease	19	48702915	rs516246	rs516246-?		4e-11	NA
						0.996	30504769	Gallstone disease	19	48703417	rs601338	rs601338-?		9e-22	1.0989
	rs2976388	PUD	G	0.58	1.09	0.9371	30753327	Severe gastric atrophy	8	142675619	rs2920283	rs2920283-T	0.388	2e-13	0.633
						0.9371	30753327	Gastric atrophy	8	142680513	rs2294008	rs2294008-C	0.389	4e-11	0.426
						0.9371	22387998	Duodenal ulcer	8	142680513	rs2294008	rs2294008-C	0.37	2e-33	1.41
						0.9371	30281874	Gastric cancer	8	142680513	rs2294008	rs2294008-T	NR	1e-44	1.31406
						0.9371	26701879	Non-cardia gastric cancer	8	142680513	rs2294008	rs2294008-T	0.26	6e-11	1.2
	rs687621	PUD	A	0.68	1.08	0.9788	22387998	Duodenal ulcer	9	133273813	rs505922	rs505922-T	0.54	1e-10	1.32
						0.1217	30281874	Gastric cancer	9	133251249	rs7849280	rs7849280-G	NR	3e-13	1.148
						0.9788	29422604	Pancreatic cancer	9	133273813	rs505922	rs505922-C	0.35	7e-27	1.27
						0.9958	25086665	Pancreatic cancer	9	133261703	rs687289	rs687289-?	NR	2e-16	1.27
						0.9788	26098869	Pancreatic cancer	9	133273813	rs505922	rs505922-?	NR	2e-13	1.27
	19:18793695_AAAAG_A	PGM	AAAAG	0.67	1.04	0.369	24121790	Digestive system disease (Barrett's esophagus and esophageal adenocarcinoma combined)	19	18692362	rs10419226	rs10419226-A	0.456	4e-10	1.18
	rs13097265	PGM	G	0.71	0.97	0.7493	24121790	Digestive system disease (Barrett's esophagus and esophageal adenocarcinoma combined)	3	70879779	rs2687201	rs2687201-T	0.303	5e-09	1.18
						0.8309	27527254	Barrett's esophagus or Esophageal adenocarcinoma	3	70880832	rs2687202	rs2687202-T		2e-09	1.13
	rs9800013	PGM	A	0.77	0.96	0.5477	21297633	Ulcerative colitis	5	593968	rs11739663	rs11739663-T	0.77	3e-08	1.15
						0.5477	23128233	Ulcerative colitis	5	593968	rs11739663	rs11739663-T	0.76	2e-08	1.071
						0.5713	20228799	Ulcerative colitis	5	583327	rs4957048	rs4957048-C	NR	1e-09	1.11
	rs2523599	IBS	C	0.41	1.05	0.1419	29904099	Eosinophilic esophagitis	6	31840659	rs599707	rs599707-?	0.886	3e-09	1.69205
Mental Health	rs2523589	GORD	G	0.5	0.95	0.1057	19571808	Schizophrenia	6	32205216	rs3131296	rs3131296-G	0.87	2e-10	1.19
						0.1047	29662059	Depression (broad)	6	30969955	rs3131781	rs3131781-G	0.1445	9e-09	0.0097
						0.1622	30643256	Depressive symptoms	6	31111032	rs3132556	rs3132556-T	0.184342	9e-15	0.010478
						0.1025	30643256	Depressive symptoms	6	31508681	rs3130614	rs3130614-A	0.119161	1e-11	0.0118924
						0.1189	28540026	Autism spectrum disorder or schizophrenia	6	30931418	rs114115252	rs114115252-?		8e-20	1.16279
						0.1255	28540026	Autism spectrum disorder or schizophrenia	6	31894038	rs142520578	rs142520578-A		5e-10	1.07
						0.1054	28540026	Autism spectrum disorder or schizophrenia	6	32197667	rs115344853	rs115344853-A		4e-14	1.12
						0.1622	28540026	Autism spectrum disorder or schizophrenia	6	31111032	rs3132556	rs3132556-A		1e-09	1.08
						0.1086	28540026	Autism spectrum disorder or schizophrenia	6	31345265	rs115437294	rs115437294-A		1e-08	1.08
						0.109	28540026	Autism spectrum disorder or schizophrenia	6	30964067	rs114867672	rs114867672-T		2e-16	1.15
						0.1325	28540026	Autism spectrum disorder or schizophrenia	6	31356638	rs2507989	rs2507989-A		2e-12	1.11
						0.353	28540026	Autism spectrum disorder or schizophrenia	6	31383745	rs114291394	rs114291394-?		2e-10	1.07527
						0.1567	28540026	Autism spectrum disorder or schizophrenia	6	31356183	rs1131275	rs1131275-C		2e-09	1.07
						0.1535	28540026	Autism spectrum disorder or schizophrenia	6	31380300	rs114904464	rs114904464-?		3e-15	1.13636
						0.2479	28540026	Autism spectrum disorder or schizophrenia	6	31300843	rs114274203	rs114274203-T		3e-12	1.08
						0.1709	30626913	Broad depression or schizophrenia	6	31979683	rs389883	rs389883-T	0.68	1e-12	NA
						0.1133	26198764	Schizophrenia	6	31353490	rs2596500	rs2596500-A	NR	8e-20	1.18
						0.1037	30285260	Schizophrenia	6	31345252	rs116509918	rs116509918-G	NR	6e-20	1.179
						0.1054	30285260	Schizophrenia	6	32197667	rs115344853	rs115344853-A	NR	2e-17	1.147
						0.1607	30285260	Schizophrenia	6	31446032	rs114618162	rs114618162-G	NR	6e-16	1.126
	rs10891491	GORD	C	0.89	0.95	0.156	29942085	Depressed affect	11	112981473	rs1940728	rs1940728-?	NR	1e-08	0.01354
						0.2817	29942085	Depressed affect	11	112978997	rs1940709	rs1940709-A	NR	3e-09	0.01576
						0.1566	30643256	Depressive symptoms	11	112975991	rs11214441	rs11214441-A	0.395867	1e-14	0.00746079
	rs200964	PGM	G	0.81	1.05	0.1476	19571809	Schizophrenia	6	27176104	rs13194053	rs13194053-T	0.82	1e-08	1.28
						0.3435	22688191	Schizophrenia	6	27742386	rs17693963	rs17693963-?	NR	3e-11	1.24
						0.1476	19571811	Schizophrenia	6	27176104	rs13194053	rs13194053-T	0.86	1e-08	1.22
						0.2486	29942085	Depression	6	28710580	rs7775835	rs7775835-T	NR	2e-08	5.588
						0.5491	29942085	Depression	6	27848045	rs200990	rs200990-T	NR	4e-10	6.256
						0.3435	24166486	Schizophrenia, schizoaffective disorder or bipolar disorder	6	27742386	rs17693963	rs17693963-?	0.904	2e-09	NA
						0.1549	25056061	Schizophrenia	6	28744470	rs115329265	rs115329265-A	0.85	3e-31	1.205
						0.3908	29662059	Depression (broad)	6	26974367	rs66975207	rs66975207-C	0.1059	7e-09	0.0111
						0.3981	29662059	Depression (broad)	6	27104763	rs55834529	rs55834529-G	0.1059	3e-09	0.0114
						0.4721	29662059	Depression (broad)	6	27478787	rs7749305	rs7749305-C	0.1209	4e-11	0.0119
						0.4327	29662059	Depression (broad)	6	27624224	rs35715914	rs35715914-T	0.1076	8e-11	0.0125
						0.5568	29662059	Depression (broad)	6	27878966	rs483143	rs483143-C	0.1277	8e-12	0.0121
						0.4318	29662059	Depression (broad)	6	28092461	rs13197574	rs13197574-C	0.1103	1e-11	0.0128
						0.4048	29662059	Depression (broad)	6	28377505	rs35017208	rs35017208-T	0.1109	1e-12	0.0133
						0.3981	29662059	Depression (broad)	6	28515140	rs13191038	rs13191038-C	0.1101	4e-12	0.0131
						0.4048	29662059	Depression (broad)	6	28662914	rs13194504	rs13194504-A	0.1122	1e-11	0.0127
						0.3903	29662059	Depression (broad)	6	28835514	rs9257248	rs9257248-T	0.114	4e-11	0.0123
						0.4048	30643256	Depressive symptoms	6	28381921	rs13213152	rs13213152-G	0.101841	7e-21	0.0184144
						0.2799	30643256	Depressive symptoms	6	27036319	rs57713596	rs57713596-T	0.128434	1e-17	0.0121721
						0.1041	30643256	Depressive symptoms	6	27315475	rs2893910	rs2893910-T	0.187762	5e-11	0.00862584
						0.1934	30643256	Depressive symptoms	6	27428879	rs2893916	rs2893916-A	0.541147	1e-12	0.00787838
						0.4259	30643256	Depressive symptoms	6	27566749	rs10484399	rs10484399-G	0.101846	1e-20	0.0179959
						0.4462	30643256	Depressive symptoms	6	27847861	rs13194781	rs13194781-G	0.102416	4e-21	0.0180098
						0.5062	30718901	Depression	6	27867657	rs200949	rs200949-A	0.8744	2e-37	1.044
						0.1248	31268507	Schizophrenia	6	28432761	rs7766356	rs7766356-?	NR	3e-21	NA
						0.3435	24280982	Schizophrenia or bipolar disorder	6	27742386	rs17693963	rs17693963-?		3e-11	NA
						0.3435	24280982	Schizophrenia or bipolar disorder	6	27742386	rs17693963	rs17693963-?	NR	3e-09	NA
						0.2615	28540026	Autism spectrum disorder or schizophrenia	6	28195002	rs1150688	rs1150688-T		8e-11	1.07
						0.1041	28540026	Autism spectrum disorder or schizophrenia	6	27293545	rs7746199	rs7746199-?		1e-20	1.13636
						0.1974	28540026	Autism spectrum disorder or schizophrenia	6	26955320	rs9348739	rs9348739-?		5e-17	1.13636
						0.1269	28540026	Autism spectrum disorder or schizophrenia	6	27182820	rs911186	rs911186-A		5e-13	1.09
						0.4327	28540026	Autism spectrum disorder or schizophrenia	6	27654305	rs141342723	rs141342723-T		4e-24	1.2
						0.1549	28540026	Autism spectrum disorder or schizophrenia	6	28744470	rs115329265	rs115329265-A		2e-27	1.17
						0.1457	28540026	Autism spectrum disorder or schizophrenia	6	28357424	rs6921919	rs6921919-C		1e-19	1.12
						0.1359	28540026	Autism spectrum disorder or schizophrenia	6	27740953	rs6940116	rs6940116-A		2e-15	1.11
						0.1694	28540026	Autism spectrum disorder or schizophrenia	6	28610509	rs116663187	rs116663187-A		2e-15	1.11
						0.4896	28540026	Autism spectrum disorder or schizophrenia	6	27856988	rs200986	rs200986-?		2e-11	1.0989
						0.1639	28540026	Autism spectrum disorder or schizophrenia	6	28230108	rs34787248	rs34787248-?		2e-11	1.08696
						0.4048	28540026	Autism spectrum disorder or schizophrenia	6	28699892	rs116137698	rs116137698-A		3e-26	1.22
						0.4667	28540026	Autism spectrum disorder or schizophrenia	6	28043874	rs202906	rs202906-T		3e-16	1.13
						0.4303	28540026	Autism spectrum disorder or schizophrenia	6	27332531	rs13212562	rs13212562-A		3e-16	1.14
						0.1549	28991256	Schizophrenia	6	28744470	rs115329265	rs115329265-A	NR	5e-36	1.21
						0.1269	30626913	Broad depression or schizophrenia	6	27182820	rs911186	rs911186-A	0.23	4e-18	NA
						0.3981	26198764	Schizophrenia	6	27104763	rs55834529	rs55834529-A	NR	9e-27	1.24
						0.1957	26198764	Schizophrenia	6	27287188	rs13217239	rs13217239-T	NR	4e-15	1.09
						0.3981	26198764	Schizophrenia	6	28338894	rs13217619	rs13217619-T	NR	2e-29	1.25
						0.4394	26198764	Schizophrenia	6	27837477	rs34706883	rs34706883-A	NR	5e-27	1.24
						0.3981	31835028	anorexia nervosa, attention-deficit/hyperactivity disorder, autism spectrum disorder, bipolar disorder, major depression, obsessive-compulsive disorder, schizophrenia, or Tourette syndrome (pleiotropy)	6	28338894	rs13217619	rs13217619-?		1e-27	NA
						0.3592	30285260	Schizophrenia	6	28050847	rs202904	rs202904-C	NR	1e-09	1.08
						0.5427	30285260	Schizophrenia	6	27814760	rs401754	rs401754-T	NR	2e-21	1.188
						0.1511	30285260	Schizophrenia	6	28447190	rs16894116	rs16894116-G	NR	3e-21	1.141
						0.1323	30285260	Schizophrenia	6	28594812	rs115031589	rs115031589-G	NR	3e-20	1.142
						0.2416	30285260	Schizophrenia	6	27039908	rs35741362	rs35741362-T	NR	2e-18	1.164
						0.1549	30285260	Schizophrenia	6	28744470	rs115329265	rs115329265-A	NR	6e-33	1.217
						0.2872	30285260	Schizophrenia	6	28246920	rs17720293	rs17720293-C	NR	3e-23	1.197
						0.1957	30285260	Schizophrenia	6	27287188	rs13217239	rs13217239-T	NR	5e-14	1.091
	rs12064884	PGM	A	0.5	1.03	0.3292	31740837	Schizophrenia	1	65866972	rs2801578	rs2801578-?	NR	2e-10	1.06184
						0.5026	30116032	Affective disorder and suicide attempts	1	65942328	rs4554696	rs4554696-C	NR	6e-09	1.17481
						0.6063	31116379	Anxiety and stress-related disorders	1	65941669	rs7528604	rs7528604-G	NR	5e-11	1.1236
						0.6063	31116379	Stress-related disorders	1	65941669	rs7528604	rs7528604-?	NR	6e-09	NA
						0.6063	31116379	Anxiety and stress-related disorders (excluding adjustment disorder)	1	65941669	rs7528604	rs7528604-?	NR	2e-11	NA
						0.6063	31116379	Anxiety and stress-related disorders (excluding co-morbid schizophrenia)	1	65941669	rs7528604	rs7528604-?	NR	4e-10	1.12
						0.6063	31116379	Anxiety and stress-related disorders (including obsessive-compulsive disorder)	1	65941669	rs7528604	rs7528604-?	NR	1e-10	NA
						0.6063	31116379	Anxiety and stress-related disorders (psychiatric co-morbidity weighting design)	1	65941669	rs7528604	rs7528604-?	NR	1e-11	1.14
						0.6063	31116379	Anxiety and stress-related disorders (psychiatric co-morbidity covariate model)	1	65941669	rs7528604	rs7528604-?	NR	2e-08	1.11
						0.3292	31835028	anorexia nervosa, attention-deficit/hyperactivity disorder, autism spectrum disorder, bipolar disorder, major depression, obsessive-compulsive disorder, schizophrenia, or Tourette syndrome (pleiotropy)	1	65866972	rs2801578	rs2801578-?		3e-08	NA
	rs61787782	PGM	A	0.78	0.96	0.5365	23453885	Autism spectrum disorder, attention deficit-hyperactivity disorder, bipolar disorder, major depressive disorder, and schizophrenia (combined)	1	98037378	rs1625579	rs1625579-?	0.801	2e-11	NA
						0.4404	31740837	Schizophrenia	1	98087276	rs1198588	rs1198588-?	NR	1e-16	1.10926
						0.4404	23974872	Schizophrenia	1	98087276	rs1198588	rs1198588-T	0.786	2e-12	1.1249
						0.5365	21926974	Schizophrenia	1	98037378	rs1625579	rs1625579-T	0.8	2e-11	1.12
						0.5403	25056061	Schizophrenia	1	98036428	rs1702294	rs1702294-C	0.809	3e-19	1.1274
						0.5403	31268507	Schizophrenia	1	98036428	rs1702294	rs1702294-?	NR	1e-17	NA
						0.934	30867560	Anxiety/tension (special factor of neuroticism)	1	97839838	rs7526108	rs7526108-G	NR	4e-09	0.0089982
						0.5365	28540026	Autism spectrum disorder or schizophrenia	1	98036784	rs1782810	rs1782810-A		1e-19	1.12
						0.197	28540026	Autism spectrum disorder or schizophrenia	1	97938540	rs61789073	rs61789073-T		2e-09	1.12
						0.3378	28991256	Schizophrenia	1	98084855	rs1198589	rs1198589-C	NR	1e-13	1.10254
						0.5365	26198764	Schizophrenia	1	98046571	rs2660304	rs2660304-T	NR	1e-17	1.12
						0.5365	29483656	Schizophrenia	1	98046571	rs2660304	rs2660304-?	NR	2e-18	1.11483
						0.5403	31835028	anorexia nervosa, attention-deficit/hyperactivity disorder, autism spectrum disorder, bipolar disorder, major depression, obsessive-compulsive disorder, schizophrenia, or Tourette syndrome (pleiotropy)	1	98036428	rs1702294	rs1702294-?		3e-16	NA
						0.3378	30285260	Schizophrenia	1	98084855	rs1198589	rs1198589-C	NR	8e-14	1.10497
						0.2866	30285260	Schizophrenia	1	97933063	rs4271249	rs4271249-T	NR	3e-10	1.074
						0.5403	30285260	Schizophrenia	1	98036428	rs1702294	rs1702294-C	NR	1e-17	1.126
	rs1873914	PGM	G	0.58	1.03	0.7001	28494655	Anorexia nervosa	12	56075401	rs4622308	rs4622308-T	0.44	4e-09	1.2
	rs72915655	PGM	T	0.83	1.04	0.237	31740837	Schizophrenia	2	193062410	rs13019859	rs13019859-?	NR	7e-09	1.05348
						0.1248	25056061	Schizophrenia	2	192983614	rs59979824	rs59979824-C	0.663	8e-09	1.06724
						0.1248	31268507	Schizophrenia	2	192983614	rs59979824	rs59979824-?	NR	3e-10	NA
						0.1248	28540026	Autism spectrum disorder or schizophrenia	2	192983614	rs59979824	rs59979824-?		6e-09	1.06383
						0.1386	28991256	Schizophrenia	2	193138056	rs12619354	rs12619354-T	NR	4e-08	1.056
						0.1248	26198764	Schizophrenia	2	192983614	rs59979824	rs59979824-C	NR	2e-08	1.06383
						0.1248	31835028	anorexia nervosa, attention-deficit/hyperactivity disorder, autism spectrum disorder, bipolar disorder, major depression, obsessive-compulsive disorder, schizophrenia, or Tourette syndrome (pleiotropy)	2	192983614	rs59979824	rs59979824-?		4e-09	NA
						0.1386	30285260	Schizophrenia	2	193138056	rs12619354	rs12619354-T	NR	3e-08	1.058
						0.1248	30285260	Schizophrenia	2	192983614	rs59979824	rs59979824-C	NR	3e-09	1.074
	rs12631337	PGM	A	0.45	1.03	0.1424	31740837	Schizophrenia	3	50336862	rs2073499	rs2073499-?	NR	1e-13	1.11111
						0.2259	31740837	Schizophrenia	3	50467964	rs2236989	rs2236989-?	NR	9e-09	1.0612
						0.2685	29942085	Depressed affect	3	49806290	rs3819325	rs3819325-?	NR	3e-08	0.0129
						0.5076	29942085	Depressed affect	3	49879277	rs7613360	rs7613360-?	NR	2e-08	0.01326
						0.1021	30643256	Depressive symptoms	3	50278688	rs6776145	rs6776145-C	0.120796	5e-11	0.00942232
						0.1424	28991256	Schizophrenia	3	50336862	rs2073499	rs2073499-A	NR	3e-08	1.11235
						0.1424	30285260	Schizophrenia	3	50336862	rs2073499	rs2073499-G	NR	3e-08	1.0989
	rs13097265	PGM	G	0.71	0.97	0.2642	31308545	Anorexia nervosa	3	70970599	rs9874207	rs9874207-C	0.49	2e-08	1.08
	rs10641969	PGM	T	0.62	1.03	0.2146	30643256	Depressive symptoms	4	139925087	rs769688	rs769688-T	0.666612	2e-08	0.00602538
						0.83	29292387	Depressive symptoms (MTAG)	4	140004716	rs1877075	rs1877075-G	0.6532	3e-08	0.0127
	rs62435650	PGM	A	0.8	1.04	0.2576	29942085	Depressed affect	7	2011868	rs11514731	rs11514731-G	NR	3e-08	0.01657
						0.2518	30718901	Depression	7	2070711	rs3823624	rs3823624-T	0.8067	2e-26	1.03
						0.3255	28115744	Bipolar disorder	7	1911173	rs4332037	rs4332037-T	NR	2e-09	1.16592
	rs2523599	IBS	C	0.39	0.95	0.1115	29662059	Depression (broad)	6	30397671	rs3130116	rs3130116-C	0.1391	6e-13	0.0124
						0.1503	29662059	Depression (broad)	6	30969955	rs3131781	rs3131781-G	0.1445	9e-09	0.0097
						0.2902	29662059	Depression (broad)	6	31351008	rs2596505	rs2596505-T	0.1681	1e-08	0.009
						0.1557	30643256	Depressive symptoms	6	31508681	rs3130614	rs3130614-A	0.119161	1e-11	0.0118924
						0.1419	30643256	Depressive symptoms	6	31760120	rs3115672	rs3115672-T	0.113634	2e-15	0.0121121
						0.1324	30643256	Depressive symptoms	6	32061428	rs1150757	rs1150757-A	0.11194	1e-14	0.0125059
						0.1428	28540026	Autism spectrum disorder or schizophrenia	6	31137370	rs149979052	rs149979052-?		7e-14	1.1236
						0.2706	28540026	Autism spectrum disorder or schizophrenia	6	31351449	rs116427960	rs116427960-?		5e-16	1.13636
						0.1483	28540026	Autism spectrum disorder or schizophrenia	6	31481775	rs140502984	rs140502984-T		5e-15	1.13
						0.1654	28540026	Autism spectrum disorder or schizophrenia	6	31894038	rs142520578	rs142520578-A		5e-10	1.07
						0.1181	28540026	Autism spectrum disorder or schizophrenia	6	31222761	rs116067082	rs116067082-A		4e-11	1.07
						0.2348	28540026	Autism spectrum disorder or schizophrenia	6	31345265	rs115437294	rs115437294-A		1e-08	1.08
						0.111	28540026	Autism spectrum disorder or schizophrenia	6	31913532	rs116385615	rs116385615-T		2e-16	1.12
						0.1086	28540026	Autism spectrum disorder or schizophrenia	6	30964067	rs114867672	rs114867672-T		2e-16	1.15
						0.2807	28540026	Autism spectrum disorder or schizophrenia	6	31383745	rs114291394	rs114291394-?		2e-10	1.07527
						0.2883	28540026	Autism spectrum disorder or schizophrenia	6	31356183	rs1131275	rs1131275-C		2e-09	1.07
						0.1851	28540026	Autism spectrum disorder or schizophrenia	6	31268274	rs111977918	rs111977918-A		2e-08	1.06
						0.1548	28540026	Autism spectrum disorder or schizophrenia	6	31229085	rs144762289	rs144762289-?		3e-17	1.16279
						0.1322	28540026	Autism spectrum disorder or schizophrenia	6	31380300	rs114904464	rs114904464-?		3e-15	1.13636
						0.3358	28540026	Autism spectrum disorder or schizophrenia	6	31255998	rs150680405	rs150680405-?		3e-14	1.16279
						0.1902	28540026	Autism spectrum disorder or schizophrenia	6	31300843	rs114274203	rs114274203-T		3e-12	1.08
						0.2446	30626913	Broad depression or schizophrenia	6	31979683	rs389883	rs389883-T	0.68	1e-12	NA
						0.1713	26198764	Schizophrenia	6	31353490	rs2596500	rs2596500-A	NR	8e-20	1.18
						0.1085	26198764	Schizophrenia	6	30368886	rs114200269	rs114200269-T	NR	2e-19	1.23
						0.1419	30285260	Schizophrenia	6	31819390	rs142536810	rs142536810-C	NR	5e-20	1.179
						0.1599	30285260	Schizophrenia	6	31345252	rs116509918	rs116509918-G	NR	6e-20	1.179
						0.1379	30285260	Schizophrenia	6	30830920	rs116396069	rs116396069-C	NR	3e-19	1.189
						0.1428	30285260	Schizophrenia	6	31137370	rs149979052	rs149979052-C	NR	7e-19	1.161
						0.1029	30285260	Schizophrenia	6	30598076	rs144959664	rs144959664-G	NR	1e-14	1.174
	rs7947502	IBS	C	0.41	1.05	0.9373	29942085	Depressed affect	11	112981473	rs1940728	rs1940728-?	NR	1e-08	0.01354
						0.5233	29942085	Depressed affect	11	112978997	rs1940709	rs1940709-A	NR	3e-09	0.01576
						0.9413	30643256	Depressive symptoms	11	112975991	rs11214441	rs11214441-A	0.395867	1e-14	0.00746079
IBD	rs148844907	IBD	T	0.99	0.47	0.1757	20848476	Ulcerative colitis	6	32111790	rs17207986	rs17207986-G	NR	1e-16	3.95
	rs11581607	IBD	G	0.93	1.51	1	21102463	Crohn's disease	1	67240275	rs11209026	rs11209026-G	0.932	1e-64	2.66
	rs4655529	IBD	C	0.69	0.84	0.1905	17435756	Crohn's disease	1	67215986	rs7517847	rs7517847-?	0.4	3e-12	NA
	rs2836878	IBD	G	0.73	1.21	1	18758464	Inflammatory bowel disease	21	39093608	rs2836878	rs2836878-?	0.72	4e-12	1.41
	rs10737482	IBD	T	0.39	0.86	0.7602	19915572	Ulcerative colitis	1	19845367	rs6426833	rs6426833-?	NR	2e-11	NA
	rs3024505	IBD	G	0.85	0.84	1	21102463	Crohn's disease	1	206766559	rs3024505	rs3024505-T	0.157	2e-14	1.12
	rs6017342	IBD	A	0.48	0.88	1	19915572	Ulcerative colitis	20	44436388	rs6017342	rs6017342-C	0.52	9e-17	1.17
	rs905634	IBD	C	0.69	1.14	0.8273	18587394	Crohn's disease	1	200966738	rs11584383	rs11584383-T	0.7	1e-11	1.18
	rs6671847	IBD	G	0.49	1.13	0.8939	19915573	Ulcerative colitis	1	161509955	rs1801274	rs1801274-?	0.78	2e-12	1.59
	rs1297261	IBD	T	0.57	1.13	0.9878	21102463	Crohn's disease	21	15440233	rs1736020	rs1736020-C	0.579	9e-12	1.16
	rs10761659	IBD	A	0.46	0.89	1	21102463	Crohn's disease	10	62685804	rs10761659	rs10761659-G	0.538	4e-22	1.23
	rs11403745	IBD	C	0.48	1.12	0.9306	21102463	Crohn's disease	10	99524480	rs4409764	rs4409764-T	0.492	2e-20	1.22
	rs35788599	IBD	G	0.62	0.89	0.958	21297633	Ulcerative colitis	12	68106295	rs7134599	rs7134599-A	0.39	1e-16	1.19
	rs7936312	IBD	G	0.52	0.9	0.674	21102463	Crohn's disease	11	76590331	rs7927997	rs7927997-T	0.389	6e-13	1.17
	rs10799837	IBD	G	0.43	1.12	0.2475	20228799	Ulcerative colitis	1	19813543	rs1317209	rs1317209-T	NR	2e-10	1.34
	9:5057580_CTTT_C	IBD	CTTT	0.56	0.9	0.2055	21102463	Crohn's disease	9	4981602	rs10758669	rs10758669-C	0.349	1e-13	1.18
	rs4551125	IBD	G	0.39	0.9	0.9755	21102463	Crohn's disease	5	40410482	rs11742570	rs11742570-C	0.606	7e-36	1.33
	rs59998884	IBD	T	0.4	1.11	0.9187	21102463	Crohn's disease	21	44195140	rs2838519	rs2838519-G	0.391	2e-14	1.18
	rs2066847	IBD	G	0.98	0.71	1	20570966	Crohn's disease	16	50729868	rs2066847	rs2066847-?	NR	2e-15	1.62
	rs17264332	IBD	A	0.78	0.89	1	21297633	Ulcerative colitis	6	137685367	rs6920220	rs6920220-A	0.21	8e-17	1.14
	rs3806306	IBD	A	0.62	1.11	0.9957	19122664	Ulcerative colitis	1	19816373	rs3806308	rs3806308-?	0.63	7e-09	1.28
	rs55722650	IBD	C	0.58	0.9	0.7415	21102463	Crohn's disease	5	132448701	rs12521868	rs12521868-T	0.422	1e-20	1.23
	rs6961243	IBD	G	0.59	1.11	0.361	19915572	Ulcerative colitis	7	107854989	rs886774	rs886774-G	0.41	3e-08	1.11
	rs13384671	IBD	A	0.69	0.9	0.5297	28067908	Crohn's disease	2	181443625	rs6740847	rs6740847-?		1e-10	NA
	rs12720356	IBD	A	0.9	0.86	1	21102463	Crohn's disease	19	10359299	rs12720356	rs12720356-G	0.084	1e-12	1.12
	rs12568930	IBD	T	0.82	1.14	0.9928	21297633	Ulcerative colitis	1	22371954	rs7524102	rs7524102-A	0.83	2e-13	1.1
	rs142738614	IBD	C	0.55	0.91	0.9023	21297633	Ulcerative colitis	7	128933913	rs4728142	rs4728142-A	0.44	2e-08	1.07
	rs10188217	IBD	T	0.48	0.91	0.6937	21102463	Crohn's disease	2	60997124	rs10181042	rs10181042-T	0.42	7e-09	1.14
