# Supplementary material for: GWAS of peptic ulcer disease implicates Helicobacter pylori infection, other gastrointestinal disorders and depression
Source: Nat Commun. 2021 Feb 19;12:1146. doi: 10.1038/s41467-021-21280-7 (PMC7895976; doi:10.1038/s41467-021-21280-7)
Supplement: Supplementary file 4 — Supplementary Data 2 [file 41467_2021_21280_MOESM4_ESM.xlsx]

## Sheet: Supplementary Data 2
Supplementary Data 2. Results of tissue specific enrichment in 54 GTEx v8 tissue using GENE2FUNC of FUMA pipeline (https://fuma.ctglab.nl/), with the input of MUC1, MUC6, FUT2, PSCA, ABO, CDX2, GAST and CCKBR
Category	GeneSet	N_genes	N_overlap	p
DEG.up	Stomach	780	5	7.58132e-06
DEG.up	Pancreas	549	3	0.00140983
DEG.up	Colon Transverse	1128	3	0.0108354
DEG.up	Minor Salivary Gland	1285	3	0.0154893
DEG.up	Esophagus Mucosa	1755	3	0.035637
DEG.up	Kidney Medulla	93	1	0.040608
DEG.up	Vagina	2013	3	0.0508155
DEG.up	Small Intestine Terminal Ileum	1855	2	0.196062
DEG.up	Prostate	2019	2	0.223794
DEG.up	Skin Sun Exposed Lower leg	2163	2	0.248606
DEG.up	Bladder	728	1	0.281365
DEG.up	Kidney Cortex	948	1	0.351436
DEG.up	Liver	1090	1	0.39342
DEG.up	Colon Sigmoid	1264	1	0.441609
DEG.up	Breast Mammary Tissue	1428	1	0.483927
DEG.up	Brain Amygdala	1438	1	0.486414
DEG.up	Brain Nucleus accumbens basal ganglia	1834	1	0.576846
DEG.up	Brain Anterior cingulate cortex BA24	1866	1	0.583504
DEG.up	Skin Not Sun Exposed Suprapubic	2037	1	0.617549
DEG.up	Brain Cortex	2159	1	0.640326
DEG.up	Brain Frontal Cortex BA9	2422	1	0.685429
DEG.up	Lung	3029	1	0.771139
DEG.up	Thyroid	3732	1	0.844261
DEG.up	Uterus	3999	1	0.866114
DEG.up	Brain Cerebellum	4055	1	0.870341
DEG.up	Nerve Tibial	4157	1	0.87774
DEG.up	Brain Cerebellar Hemisphere	4248	1	0.884026
DEG.up	Testis	5947	1	0.959639
DEG.up	Adipose Subcutaneous	1689	0	1
DEG.up	Adipose Visceral Omentum	1428	0	1
DEG.up	Adrenal Gland	1204	0	1
DEG.up	Artery Aorta	2103	0	1
DEG.up	Artery Coronary	1593	0	1
DEG.up	Artery Tibial	2175	0	1
DEG.up	Brain Caudate basal ganglia	1703	0	1
DEG.up	Brain Hippocampus	1542	0	1
DEG.up	Brain Hypothalamus	1979	0	1
DEG.up	Brain Putamen basal ganglia	1346	0	1
DEG.up	Brain Spinal cord cervical c-1	1611	0	1
DEG.up	Brain Substantia nigra	1277	0	1
DEG.up	Cells Cultured fibroblasts	3686	0	1
DEG.up	Cells EBV-transformed lymphocytes	3833	0	1
DEG.up	Cervix Ectocervix	187	0	1
DEG.up	Cervix Endocervix	1723	0	1
DEG.up	Esophagus Gastroesophageal Junction	1016	0	1
DEG.up	Esophagus Muscularis	1043	0	1
DEG.up	Fallopian Tube	451	0	1
DEG.up	Heart Atrial Appendage	572	0	1
DEG.up	Heart Left Ventricle	395	0	1
DEG.up	Muscle Skeletal	879	0	1
DEG.up	Ovary	3674	0	1
DEG.up	Pituitary	3253	0	1
DEG.up	Spleen	2666	0	1
DEG.up	Whole Blood	1299	0	1
