# Supplementary material for: GWAS of peptic ulcer disease implicates Helicobacter pylori infection, other gastrointestinal disorders and depression
Source: Nat Commun. 2021 Feb 19;12:1146. doi: 10.1038/s41467-021-21280-7 (PMC7895976; doi:10.1038/s41467-021-21280-7)
Supplement: Supplementary file 6 — Supplementary Data 4 [file 41467_2021_21280_MOESM6_ESM.xlsx]

## Sheet: Supplementary Data 4
Supplementary Data 4. Genetic correlation between each of the four sensitivity analyses phenotypes and 258 traits from LD hub
Trait1	Trait2	PMID	Category	ethnicity	note	rg	se	z	p	h2_obs	h2_obs_se	h2_int	h2_int_se	gcov_int	gcov_int_se
PUD	Adiponectin	22479202	cardiometabolic	Mixed	Caution: using this data may yield less robust results due to minor departure of the LD structure; SNPs from the MHC (chr6 26M~34M) region was removed for this traits	-0.1392	0.1298	-1.0719	0.2838	0.1167	0.0265	1.024	0.0136	-0.0043	0.0055
PUD	Age of smoking initiation	20418890	smoking_behaviour	European	SNPs from the MHC (chr6 26M~34M) region was removed for this traits	-0.2801	0.1743	-1.6066	0.1081	0.0571	0.0182	1.0018	0.0063	-0.0002	0.0045
PUD	Child birth length	25281659	anthropometric	European	SNPs from the MHC (chr6 26M~34M) region was removed for this traits	0.0621	0.1068	0.5808	0.5614	0.1706	0.0246	0.992	0.0074	-0.0083	0.0053
PUD	Child birth weight	23202124	anthropometric	European	SNPs from the MHC (chr6 26M~34M) region was removed for this traits	-0.1434	0.1215	-1.1801	0.2379	0.1113	0.018	1.0052	0.0057	0.0009	0.0047
PUD	Body mass index	20935630	anthropometric	European	SNPs from the MHC (chr6 26M~34M) region was removed for this traits	0.2958	0.06	4.9316	8.16e-07	0.1909	0.0096	1.0073	0.0108	-0.0074	0.0053
PUD	Body fat	26833246	anthropometric	Mixed	Caution: using this data may yield less robust results due to minor departure of the LD structure; SNPs from the MHC (chr6 26M~34M) region was removed for this traits	0.4128	0.0822	5.0187	5.2e-07	0.1079	0.0082	0.9025	0.0067	-0.0021	0.0048
PUD	Coronary artery disease	26343387	cardiometabolic	Mixed	Caution: using this data may yield less robust results due to minor departure of the LD structure; SNPs from the MHC (chr6 26M~34M) region was removed for this traits	0.2657	0.071	3.7408	0.0002	0.0793	0.0058	1.0452	0.0098	0.0061	0.0051
PUD	Childhood IQ	23358156	education	European	SNPs from the MHC (chr6 26M~34M) region was removed for this traits	-0.2706	0.1312	-2.0618	0.0392	0.2732	0.044	1.0029	0.0093	-0.0036	0.0064
PUD	Childhood obesity	22484627	anthropometric	European	SNPs from the MHC (chr6 26M~34M) region was removed for this traits	0.3074	0.0949	3.2394	0.0012	0.4153	0.0449	0.9255	0.0078	0.0007	0.0045
PUD	Cigarettes smoked per day	20418890	smoking_behaviour	European	SNPs from the MHC (chr6 26M~34M) region was removed for this traits	0.1123	0.158	0.7105	0.4774	0.0528	0.016	1.0108	0.0067	0.0045	0.0051
PUD	Type 2 Diabetes	22885922	glycemic	European	SNPs from the MHC (chr6 26M~34M) region was removed for this traits	0.1159	0.0976	1.1879	0.2349	0.0883	0.0096	1.0087	0.0075	-0.0014	0.0051
PUD	Depressive symptoms	27089181	psychiatric	European	SNPs from the MHC (chr6 26M~34M) region was removed for this traits	0.4285	0.0948	4.5194	6.2e-06	0.0477	0.004	0.9989	0.0077	0.0026	0.0054
PUD	Eczema	26482879	autoimmune	Mixed	Caution: using this data may yield less robust results due to minor departure of the LD structure; SNPs from the MHC (chr6 26M~34M) region was removed for this traits	0.1537	0.1233	1.2463	0.2127	0.068	0.0156	1.0232	0.0077	-0.0076	0.0048
PUD	Years of schooling 2016	27225129	education	European	SNPs from the MHC (chr6 26M~34M) region was removed for this traits	-0.4506	0.0576	-7.8204	5.27e-15	0.1264	0.0045	0.9298	0.0098	-0.0108	0.0063
PUD	ICV	25607358	brain_volume	European	SNPs from the MHC (chr6 26M~34M) region was removed for this traits	-0.1483	0.1544	-0.9606	0.3368	0.1719	0.0453	1.0033	0.0071	0.0023	0.0051
PUD	Mean Accumbens	25607358	brain_volume	European	Caution: using this data may yield results outside bounds due to relative low Z score of the SNP heritability of the trait; SNPs from the MHC (chr6 26M~34M) region was removed for this traits	0.3691	0.1937	1.9052	0.0567	0.0891	0.0366	0.9796	0.0063	-0.0062	0.0044
PUD	Mean Caudate	25607358	brain_volume	European	SNPs from the MHC (chr6 26M~34M) region was removed for this traits	0.1368	0.1146	1.1929	0.2329	0.252	0.0363	0.9679	0.006	-0.0026	0.0046
PUD	Mean Hippocampus	25607358	brain_volume	European	SNPs from the MHC (chr6 26M~34M) region was removed for this traits	-0.1175	0.1493	-0.787	0.4313	0.1404	0.0408	0.9884	0.0066	0.0047	0.0043
PUD	Mean Pallidum	25607358	brain_volume	European	SNPs from the MHC (chr6 26M~34M) region was removed for this traits	0.0762	0.1344	0.5672	0.5706	0.1659	0.0429	0.9765	0.0076	-0.0033	0.0044
PUD	Mean Putamen	25607358	brain_volume	European	SNPs from the MHC (chr6 26M~34M) region was removed for this traits	-0.0054	0.1097	-0.0492	0.9608	0.2927	0.048	0.9518	0.0074	0.0019	0.0045
PUD	Mean Thalamus	25607358	brain_volume	European	SNPs from the MHC (chr6 26M~34M) region was removed for this traits	0.2122	0.1618	1.3112	0.1898	0.1385	0.0396	0.9803	0.0065	-0.0003	0.0046
PUD	Crohns disease	26192919	autoimmune	European	SNPs from the MHC (chr6 26M~34M) region was removed for this traits	-0.0241	0.0731	-0.3294	0.7419	0.5087	0.0601	1.0207	0.0108	0.0085	0.0048
PUD	Inflammatory Bowel Disease (Euro)	26192919	autoimmune	European	SNPs from the MHC (chr6 26M~34M) region was removed for this traits	-0.0038	0.0718	-0.0526	0.958	0.3352	0.0339	1.0522	0.0105	0.0023	0.0049
PUD	Ulcerative colitis	26192919	autoimmune	European	SNPs from the MHC (chr6 26M~34M) region was removed for this traits	0.0514	0.0859	0.5986	0.5494	0.2532	0.0314	1.0495	0.0105	-0.0029	0.0047
PUD	Extreme bmi	23563607	anthropometric	European	SNPs from the MHC (chr6 26M~34M) region was removed for this traits	0.3337	0.0979	3.4067	0.0007	0.6976	0.0578	1.0283	0.0123	-0.0081	0.0077
PUD	Forearm Bone mineral density	26367794	bone	Mixed	Caution: using this data may yield results outside bounds due to relative low Z score of the SNP heritability of the trait; using this data may yield less robust results due to minor departure of the LD structure; SNPs from the MHC (chr6 26M~34M) region was removed for this traits	-0.1668	0.2309	-0.7224	0.47	0.0732	0.0434	1.0149	0.0068	0.0029	0.0047
PUD	Fasting glucose main effect	22581228	glycemic	European	SNPs from the MHC (chr6 26M~34M) region was removed for this traits	0.1409	0.088	1.6007	0.1094	0.0966	0.0189	1.0009	0.01	0.0035	0.0042
PUD	Fasting insulin main effect	22581228	glycemic	European	SNPs from the MHC (chr6 26M~34M) region was removed for this traits	-0.0366	0.1123	-0.3261	0.7443	0.0674	0.0095	1.018	0.007	0.0123	0.0047
PUD	Fasting proinsulin	20081858	glycemic	European	Caution: using this data may yield results outside bounds due to relative low Z score of the SNP heritability of the trait; SNPs from the MHC (chr6 26M~34M) region was removed for this traits	0.1535	0.1286	1.1933	0.2328	0.189	0.0888	0.981	0.0101	-0.003	0.0048
PUD	Femoral Neck bone mineral density	26367794	bone	Mixed	Caution: using this data may yield less robust results due to minor departure of the LD structure; SNPs from the MHC (chr6 26M~34M) region was removed for this traits	0.0606	0.0926	0.6547	0.5127	0.123	0.0149	0.9778	0.0082	-0.0002	0.005
PUD	Urinary albumin-to-creatinine ratio (non-diabetes)	26631737	kidney	European	SNPs from the MHC (chr6 26M~34M) region was removed for this traits	-0.1352	0.1364	-0.9913	0.3216	0.0522	0.0104	0.996	0.0072	0.0049	0.0051
PUD	Chronic Kidney Disease	26831199	kidney	Mixed	Caution: using this data may yield less robust results due to minor departure of the LD structure; SNPs from the MHC (chr6 26M~34M) region was removed for this traits	0.1747	0.1682	1.0386	0.299	0.0183	0.0057	1.0164	0.0097	-0.0009	0.0058
PUD	Serum creatinine (non-diabetes)	26831199	kidney	Mixed	Caution: using this data may yield less robust results due to minor departure of the LD structure; SNPs from the MHC (chr6 26M~34M) region was removed for this traits	-0.041	0.0646	-0.635	0.5254	0.1164	0.0109	0.9753	0.0131	0.0007	0.0053
PUD	Serum creatinine	26831199	kidney	Mixed	Caution: using this data may yield less robust results due to minor departure of the LD structure; SNPs from the MHC (chr6 26M~34M) region was removed for this traits	-0.0389	0.0645	-0.6034	0.5463	0.1083	0.0095	0.9738	0.0133	0.0009	0.0054
PUD	Serum cystatin c	26831199	kidney	Mixed	Caution: using this data may yield less robust results due to minor departure of the LD structure; SNPs from the MHC (chr6 26M~34M) region was removed for this traits	-0.1785	0.1013	-1.7626	0.078	0.1653	0.0688	0.9648	0.0147	0.0008	0.0054
PUD	Urinary albumin-to-creatinine ratio	26631737	kidney	European	SNPs from the MHC (chr6 26M~34M) region was removed for this traits	-0.0512	0.1322	-0.3877	0.6982	0.0454	0.0088	0.9962	0.007	0.004	0.0055
PUD	Former vs Current smoker	20418890	smoking_behaviour	European	SNPs from the MHC (chr6 26M~34M) region was removed for this traits	-0.6526	0.1484	-4.3987	1.09e-05	0.0595	0.0108	1.0035	0.0066	0.0069	0.0045
PUD	Asthma	17611496	autoimmune	European	SNPs from the MHC (chr6 26M~34M) region was removed for this traits	0.0746	0.1178	0.6337	0.5263	0.1146	0.0286	1.0124	0.0087	0.0027	0.0056
PUD	Anorexia Nervosa	24514567	psychiatric	European	SNPs from the MHC (chr6 26M~34M) region was removed for this traits	-0.0476	0.0685	-0.6944	0.4874	0.5266	0.0297	0.9085	0.0072	-4.69e-05	0.0051
PUD	Extreme height	23563607	anthropometric	European	SNPs from the MHC (chr6 26M~34M) region was removed for this traits	-0.0436	0.0736	-0.5919	0.5539	1.2515	0.113	1.0285	0.0188	-0.0069	0.0067
PUD	Extreme waist-to-hip ratio	23563607	anthropometric	European	SNPs from the MHC (chr6 26M~34M) region was removed for this traits	0.1773	0.1262	1.4049	0.1601	0.3545	0.0607	0.9785	0.0087	0.0039	0.0065
PUD	Height_2010	20881960	anthropometric	European	SNPs from the MHC (chr6 26M~34M) region was removed for this traits	-0.0658	0.0545	-1.2065	0.2276	0.287	0.0166	1.0136	0.018	-0.0043	0.0059
PUD	Obesity class 1	23563607	anthropometric	European	SNPs from the MHC (chr6 26M~34M) region was removed for this traits	0.2511	0.0664	3.7829	0.0002	0.2195	0.0124	1.0129	0.0112	-0.0011	0.0068
PUD	Obesity class 2	23563607	anthropometric	European	SNPs from the MHC (chr6 26M~34M) region was removed for this traits	0.3174	0.079	4.0186	5.86e-05	0.1871	0.0136	0.9979	0.0102	-0.0076	0.0073
PUD	Obesity class 3	23563607	anthropometric	European	SNPs from the MHC (chr6 26M~34M) region was removed for this traits	0.2317	0.1065	2.1755	0.0296	0.1218	0.0147	0.9802	0.009	-0.0003	0.0062
PUD	Overweight	23563607	anthropometric	European	SNPs from the MHC (chr6 26M~34M) region was removed for this traits	0.2354	0.0608	3.8745	0.0001	0.1108	0.0066	1.0206	0.0093	0.0027	0.0055
PUD	Neo-conscientiousness	21173776	personality	European	Caution: using this data may yield results outside bounds due to relative low Z score of the SNP heritability of the trait; SNPs from the MHC (chr6 26M~34M) region was removed for this traits	-0.3422	0.2159	-1.5847	0.113	0.0726	0.0307	1.0005	0.0071	0.0072	0.0059
PUD	Neo-openness to experience	21173776	personality	European	SNPs from the MHC (chr6 26M~34M) region was removed for this traits	0.0374	0.1479	0.2529	0.8003	0.1028	0.0264	0.9936	0.0066	-0.0086	0.005
PUD	HDL cholesterol	20686565	lipids	European	SNPs from the MHC (chr6 26M~34M) region was removed for this traits	-0.1804	0.0771	-2.3397	0.0193	0.1284	0.0228	1.0568	0.0499	0.0043	0.0057
PUD	Hip circumference	25673412	anthropometric	European	SNPs from the MHC (chr6 26M~34M) region was removed for this traits	0.2354	0.0642	3.6688	0.0002	0.1281	0.0057	0.8586	0.0082	-0.0025	0.0052
PUD	Alzheimers disease	24162737	neurological	European	SNPs from the MHC (chr6 26M~34M) region was removed for this traits	-0.0243	0.1545	-0.1574	0.8749	0.0411	0.0232	1.0705	0.0335	0.0115	0.0051
PUD	Infant head circumference	22504419	anthropometric	European	SNPs from the MHC (chr6 26M~34M) region was removed for this traits	-0.121	0.1433	-0.8445	0.3984	0.2303	0.0444	0.9902	0.007	-0.0016	0.0054
PUD	LDL cholesterol	20686565	lipids	European	SNPs from the MHC (chr6 26M~34M) region was removed for this traits	0.187	0.0909	2.0577	0.0396	0.1021	0.0297	1.0542	0.0524	0.0002	0.0061
PUD	Leptin_adjBMI	26833098	hormone	European	SNPs from the MHC (chr6 26M~34M) region was removed for this traits	0.092	0.1232	0.7467	0.4552	0.0952	0.0186	1.0035	0.0074	0.0013	0.005
PUD	Leptin_not_adjBMI	26833098	hormone	European	SNPs from the MHC (chr6 26M~34M) region was removed for this traits	0.4014	0.1319	3.0439	0.0023	0.1035	0.0164	0.9908	0.0069	-0.0004	0.0051
PUD	Lumbar Spine bone mineral density	26367794	bone	Mixed	Caution: using this data may yield less robust results due to minor departure of the LD structure; SNPs from the MHC (chr6 26M~34M) region was removed for this traits	-0.0263	0.0898	-0.2928	0.7697	0.1272	0.016	0.9807	0.0086	-0.0055	0.0046
PUD	2hr glucose adjusted for BMI	20081857	glycemic	European	Caution: using this data may yield results outside bounds due to relative low Z score of the SNP heritability of the trait; SNPs from the MHC (chr6 26M~34M) region was removed for this traits	0.165	0.1543	1.0694	0.2849	0.1008	0.0353	0.9938	0.0069	0.0015	0.0049
PUD	HbA1C	20858683	glycemic	European	SNPs from the MHC (chr6 26M~34M) region was removed for this traits	0.2229	0.1251	1.7815	0.0748	0.0646	0.0119	1.0003	0.0075	-0.002	0.0044
PUD	HOMA-B	20081858	glycemic	European	SNPs from the MHC (chr6 26M~34M) region was removed for this traits	-0.0136	0.1134	-0.1204	0.9042	0.0887	0.0138	0.9899	0.0068	-0.0012	0.0046
PUD	HOMA-IR	20081858	glycemic	European	SNPs from the MHC (chr6 26M~34M) region was removed for this traits	0.0774	0.131	0.5906	0.5548	0.0669	0.0128	1.0046	0.0066	0.0078	0.0045
PUD	Age at Menarche	25231870	reproductive	European	SNPs from the MHC (chr6 26M~34M) region was removed for this traits	-0.058	0.0519	-1.117	0.264	0.2034	0.0101	0.9497	0.0119	-0.0036	0.0047
PUD	Age at Menopause	26414677	reproductive	European	SNPs from the MHC (chr6 26M~34M) region was removed for this traits	-0.0646	0.0827	-0.7811	0.4347	0.1352	0.0159	0.9908	0.0143	0.0001	0.0054
PUD	Heart rate	23583979	haemotological	Mixed	Caution: using this data may yield less robust results due to minor departure of the LD structure; SNPs from the MHC (chr6 26M~34M) region was removed for this traits	0.1241	0.0871	1.4241	0.1544	0.0852	0.01	1.0111	0.0094	-0.0016	0.0055
PUD	Serumurate overweight	25811787	uric_acid	European	Caution: using this data may yield results outside bounds due to relative low Z score of the SNP heritability of the trait; SNPs from the MHC (chr6 26M~34M) region was removed for this traits	0.1369	0.0913	1.4997	0.1337	0.5267	0.2343	0.9687	0.0212	-9.52e-05	0.0052
PUD	Mean platelet volume	22139419	haemotological	European	SNPs from the MHC (chr6 26M~34M) region was removed for this traits	-0.0664	0.0821	-0.8089	0.4186	0.3237	0.0508	0.9797	0.0102	0.0022	0.005
PUD	Neuroticism	27089181	personality	European	SNPs from the MHC (chr6 26M~34M) region was removed for this traits	0.21	0.067	3.1318	0.0017	0.0909	0.0076	0.9833	0.0124	0.0167	0.0055
PUD	Attention deficit hyperactivity disorder	20732625	psychiatric	European	Caution: using this data may yield results outside bounds due to relative low Z score of the SNP heritability of the trait; SNPs from the MHC (chr6 26M~34M) region was removed for this traits	0.373	0.1842	2.0248	0.0429	0.249	0.0925	1.0066	0.0066	-0.0036	0.0043
PUD	Bipolar disorder	21926972	psychiatric	European	SNPs from the MHC (chr6 26M~34M) region was removed for this traits	-0.1339	0.0867	-1.5433	0.1228	0.4349	0.0376	1.0224	0.0079	0.0051	0.0049
PUD	PGC cross-disorder analysis	23453885	psychiatric	European	SNPs from the MHC (chr6 26M~34M) region was removed for this traits	-0.0101	0.0766	-0.132	0.895	0.1733	0.0133	1.0133	0.0119	0.0101	0.0067
PUD	Major depressive disorder	22472876	psychiatric	European	SNPs from the MHC (chr6 26M~34M) region was removed for this traits	0.3009	0.1176	2.5576	0.0105	0.1701	0.0259	1.0058	0.0065	-0.0009	0.0052
PUD	Autism spectrum disorder	0	psychiatric	European	SNPs from the MHC (chr6 26M~34M) region was removed for this traits	-0.0241	0.0987	-0.2446	0.8068	0.4555	0.0509	0.9655	0.0069	-0.0029	0.0046
PUD	Parkinsons disease	19915575	neurological	European	SNPs from the MHC (chr6 26M~34M) region was removed for this traits	-0.0203	0.0843	-0.2412	0.8094	0.3814	0.1211	1.126	0.0091	0.0045	0.0041
PUD	Platelet count	22139419	haemotological	European	SNPs from the MHC (chr6 26M~34M) region was removed for this traits	-0.0109	0.0757	-0.1435	0.8859	0.1191	0.0113	0.9861	0.0087	0.0082	0.0048
PUD	Rheumatoid Arthritis	24390342	autoimmune	European	SNPs from the MHC (chr6 26M~34M) region was removed for this traits	0.1816	0.0745	2.4373	0.0148	0.1608	0.0291	1.0222	0.0175	-0.0009	0.0047
PUD	Schizophrenia	25056061	psychiatric	Mixed	Caution: using this data may yield less robust results due to minor departure of the LD structure; SNPs from the MHC (chr6 26M~34M) region was removed for this traits	0.0238	0.0531	0.4481	0.6541	0.4618	0.0202	1.0502	0.0133	0.0035	0.0062
PUD	College completion	23722424	education	European	SNPs from the MHC (chr6 26M~34M) region was removed for this traits	-0.4445	0.0783	-5.6782	1.36e-08	0.078	0.0056	1.0245	0.0086	-0.005	0.0057
PUD	Acetoacetate	27005778	metabolites	European	Caution: using this data may yield results outside bounds due to relative low Z score of the SNP heritability of the trait; SNPs from the MHC (chr6 26M~34M) region was removed for this traits	0.1105	0.1769	0.6247	0.5321	0.0739	0.0305	0.9797	0.0075	-9.16e-05	0.0048
PUD	Acetate	27005778	metabolites	European	Caution: using this data may yield results outside bounds due to relative low Z score of the SNP heritability of the trait; SNPs from the MHC (chr6 26M~34M) region was removed for this traits	-0.3435	0.1791	-1.9179	0.0551	0.0512	0.0185	1.0029	0.007	0.0038	0.0044
PUD	Alanine	27005778	metabolites	European	SNPs from the MHC (chr6 26M~34M) region was removed for this traits	-3.34e-05	0.1406	-0.0002	0.9998	0.0912	0.0268	1.0084	0.0074	0.0075	0.0046
PUD	Albumin	27005778	metabolites	European	Caution: using this data may yield results outside bounds due to relative low Z score of the SNP heritability of the trait; SNPs from the MHC (chr6 26M~34M) region was removed for this traits	-0.1723	0.1986	-0.8673	0.3858	0.0634	0.0257	0.9879	0.0071	0.0041	0.0043
PUD	Apolipoprotein A-I	27005778	metabolites	European	SNPs from the MHC (chr6 26M~34M) region was removed for this traits	0.1101	0.1722	0.6394	0.5226	0.0744	0.0263	1.0037	0.0106	-0.0021	0.0041
PUD	Apolipoprotein B	27005778	metabolites	European	SNPs from the MHC (chr6 26M~34M) region was removed for this traits	0.1698	0.1763	0.9631	0.3355	0.0824	0.0415	1.0086	0.0155	0.0065	0.005
PUD	Ratio of bisallylic groups to double bonds	27005778	metabolites	European	Caution: using this data may yield results outside bounds due to relative low Z score of the SNP heritability of the trait; SNPs from the MHC (chr6 26M~34M) region was removed for this traits	-0.1323	0.1027	-1.2887	0.1975	0.2951	0.1039	0.9771	0.0088	0.0005	0.0043
PUD	Ratio of bisallylic groups to total fatty acids	27005778	metabolites	European	Caution: using this data may yield results outside bounds due to relative low Z score of the SNP heritability of the trait; SNPs from the MHC (chr6 26M~34M) region was removed for this traits	-0.1166	0.1145	-1.0179	0.3087	0.2703	0.0945	0.9862	0.0079	-0.0006	0.0043
PUD	Average number of methylene groups per a double bond	27005778	metabolites	European	Caution: using this data may yield results outside bounds due to relative low Z score of the SNP heritability of the trait; SNPs from the MHC (chr6 26M~34M) region was removed for this traits	0.2464	0.1359	1.8128	0.0699	0.1979	0.0769	0.9962	0.0081	-0.0057	0.0044
PUD	Citrate	27005778	metabolites	European	SNPs from the MHC (chr6 26M~34M) region was removed for this traits	-0.3015	0.1635	-1.8442	0.0651	0.0698	0.0219	1.0132	0.0075	0.005	0.0047
PUD	Creatinine	27005778	metabolites	European	SNPs from the MHC (chr6 26M~34M) region was removed for this traits	-0.0928	0.1212	-0.7659	0.4437	0.1128	0.0256	1.0134	0.008	0.005	0.0047
PUD	Average number of double bonds in a fatty acid chain	27005778	metabolites	European	SNPs from the MHC (chr6 26M~34M) region was removed for this traits	-0.1622	0.1276	-1.2717	0.2035	0.1681	0.0532	1.0024	0.0076	0.0016	0.0043
PUD	22:6 docosahexaenoic acid	27005778	metabolites	European	SNPs from the MHC (chr6 26M~34M) region was removed for this traits	-0.1512	0.1473	-1.0264	0.3047	0.1309	0.0377	0.9951	0.0076	0.0024	0.0049
PUD	Free cholesterol to esterified cholesterol ratio	27005778	metabolites	European	Caution: using this data may yield results outside bounds due to relative low Z score of the SNP heritability of the trait; SNPs from the MHC (chr6 26M~34M) region was removed for this traits	0.0546	0.2619	0.2084	0.835	0.0556	0.0518	1.0133	0.0118	0.0039	0.0047
PUD	Description of average fatty acid chain length; not actual carbon number	27005778	metabolites	European	SNPs from the MHC (chr6 26M~34M) region was removed for this traits	-0.2302	0.1697	-1.3565	0.175	0.0946	0.0369	0.9842	0.0073	0.0011	0.0043
PUD	Omega-3 fatty acids	27005778	metabolites	European	SNPs from the MHC (chr6 26M~34M) region was removed for this traits	-0.0156	0.1443	-0.1082	0.9139	0.1493	0.043	0.9918	0.008	0.0021	0.0046
PUD	Omega-9 and saturated fatty acids	27005778	metabolites	European	Caution: using this data may yield results outside bounds due to relative low Z score of the SNP heritability of the trait; SNPs from the MHC (chr6 26M~34M) region was removed for this traits	0.1301	0.1869	0.6958	0.4866	0.0977	0.0459	0.9922	0.0085	0.0046	0.0046
PUD	Free cholesterol	27005778	metabolites	European	Caution: using this data may yield results outside bounds due to relative low Z score of the SNP heritability of the trait; SNPs from the MHC (chr6 26M~34M) region was removed for this traits	0.1086	0.2374	0.4574	0.6473	0.0617	0.0405	1.0243	0.0104	0.0019	0.0047
PUD	Glucose	27005778	metabolites	European	SNPs from the MHC (chr6 26M~34M) region was removed for this traits	0.1541	0.1438	1.072	0.2837	0.0848	0.0215	0.9965	0.0068	0.0006	0.0046
PUD	Glutamine	27005778	metabolites	European	SNPs from the MHC (chr6 26M~34M) region was removed for this traits	-0.2476	0.1731	-1.431	0.1524	0.0641	0.0216	1.0176	0.0079	0.0034	0.005
PUD	Glycoprotein acetyls; mainly a1-acid glycoprotein	27005778	metabolites	European	SNPs from the MHC (chr6 26M~34M) region was removed for this traits	0.0122	0.154	0.0794	0.9367	0.1056	0.0289	0.9834	0.0066	0.0024	0.0049
PUD	Total cholesterol in HDL	27005778	metabolites	European	SNPs from the MHC (chr6 26M~34M) region was removed for this traits	0.0465	0.1427	0.3262	0.7443	0.0914	0.0257	1.0065	0.0119	-0.0053	0.0043
PUD	Mean diameter for HDL particles	27005778	metabolites	European	SNPs from the MHC (chr6 26M~34M) region was removed for this traits	-0.0648	0.1312	-0.4939	0.6214	0.1145	0.029	1.0093	0.0201	-0.0026	0.0041
PUD	Total cholesterol in IDL	27005778	metabolites	European	SNPs from the MHC (chr6 26M~34M) region was removed for this traits	0.0495	0.1964	0.2521	0.8009	0.0627	0.0489	1.0225	0.0209	0.0042	0.0047
PUD	Free cholesterol in IDL	27005778	metabolites	European	SNPs from the MHC (chr6 26M~34M) region was removed for this traits	0.0124	0.1867	0.0665	0.947	0.0622	0.0443	1.0242	0.0213	0.0045	0.0047
PUD	Total lipids in IDL	27005778	metabolites	European	SNPs from the MHC (chr6 26M~34M) region was removed for this traits	0.0666	0.1964	0.3393	0.7344	0.0668	0.0467	1.0218	0.0196	0.0045	0.0048
PUD	Concentration of IDL particles	27005778	metabolites	European	SNPs from the MHC (chr6 26M~34M) region was removed for this traits	0.0927	0.1955	0.4742	0.6353	0.0696	0.0448	1.0203	0.0186	0.0043	0.0049
PUD	Phospholipids in IDL	27005778	metabolites	European	SNPs from the MHC (chr6 26M~34M) region was removed for this traits	0.0333	0.2001	0.1665	0.8678	0.0548	0.0434	1.0239	0.0203	0.0053	0.0048
PUD	Triglycerides in IDL	27005778	metabolites	European	SNPs from the MHC (chr6 26M~34M) region was removed for this traits	0.2145	0.1677	1.2791	0.2009	0.1101	0.0362	1.0086	0.0153	0.0031	0.0049
PUD	Isoleucine	27005778	metabolites	European	SNPs from the MHC (chr6 26M~34M) region was removed for this traits	0.0614	0.1584	0.3875	0.6984	0.0672	0.0236	0.9966	0.0069	0.005	0.0042
PUD	Total cholesterol in large HDL	27005778	metabolites	European	SNPs from the MHC (chr6 26M~34M) region was removed for this traits	0.0263	0.1308	0.2007	0.8409	0.1021	0.0266	1.0066	0.0148	-0.0059	0.0043
PUD	Cholesterol esters in large HDL	27005778	metabolites	European	SNPs from the MHC (chr6 26M~34M) region was removed for this traits	-0.067	0.1297	-0.5166	0.6054	0.1194	0.0288	1.0013	0.0145	-0.0041	0.0044
PUD	Free cholesterol in large HDL	27005778	metabolites	European	SNPs from the MHC (chr6 26M~34M) region was removed for this traits	-0.0262	0.1354	-0.1939	0.8463	0.1036	0.0267	1.0082	0.0147	-0.0044	0.0043
PUD	Total lipids in large HDL	27005778	metabolites	European	SNPs from the MHC (chr6 26M~34M) region was removed for this traits	-0.0474	0.1248	-0.3799	0.704	0.128	0.0293	1.0007	0.0155	-0.0042	0.0043
PUD	Concentration of large HDL particles	27005778	metabolites	European	SNPs from the MHC (chr6 26M~34M) region was removed for this traits	-0.0537	0.1231	-0.4358	0.663	0.1301	0.0293	0.9995	0.0157	-0.0036	0.0042
PUD	Phospholipids in large HDL	27005778	metabolites	European	SNPs from the MHC (chr6 26M~34M) region was removed for this traits	-0.0481	0.1232	-0.3901	0.6964	0.1258	0.0296	0.998	0.0146	-0.0043	0.0042
PUD	Total cholesterol in large LDL	27005778	metabolites	European	SNPs from the MHC (chr6 26M~34M) region was removed for this traits	0.0855	0.1926	0.4439	0.6571	0.0571	0.0487	1.0189	0.0241	0.0052	0.0048
PUD	Cholesterol esters in large LDL	27005778	metabolites	European	SNPs from the MHC (chr6 26M~34M) region was removed for this traits	0.0361	0.1815	0.1989	0.8424	0.0693	0.0538	1.0155	0.0231	0.0053	0.0048
PUD	Free cholesterol in large LDL	27005778	metabolites	European	SNPs from the MHC (chr6 26M~34M) region was removed for this traits	0.0828	0.1959	0.4226	0.6726	0.0553	0.0508	1.0213	0.0252	0.0046	0.0048
PUD	Total lipids in large LDL	27005778	metabolites	European	SNPs from the MHC (chr6 26M~34M) region was removed for this traits	0.0494	0.1872	0.2638	0.792	0.0679	0.0543	1.0176	0.0233	0.0053	0.0048
PUD	Concentration of large LDL particles	27005778	metabolites	European	SNPs from the MHC (chr6 26M~34M) region was removed for this traits	0.059	0.1888	0.3125	0.7547	0.0688	0.053	1.0186	0.0225	0.0053	0.0048
PUD	Phospholipids in large LDL	27005778	metabolites	European	SNPs from the MHC (chr6 26M~34M) region was removed for this traits	0.103	0.2009	0.5125	0.6083	0.0552	0.0463	1.0208	0.0226	0.0055	0.0048
PUD	Total cholesterol in large VLDL	27005778	metabolites	European	SNPs from the MHC (chr6 26M~34M) region was removed for this traits	-0.0551	0.1234	-0.4466	0.6552	0.1234	0.0291	0.9883	0.0069	0.0076	0.0043
PUD	Cholesterol esters in large VLDL	27005778	metabolites	European	SNPs from the MHC (chr6 26M~34M) region was removed for this traits	0.0447	0.1182	0.3782	0.7053	0.1718	0.0349	0.9745	0.0074	0.0065	0.0044
PUD	Free cholesterol in large VLDL	27005778	metabolites	European	SNPs from the MHC (chr6 26M~34M) region was removed for this traits	-0.033	0.1231	-0.2685	0.7883	0.1288	0.0301	0.986	0.0068	0.0069	0.0043
PUD	Total lipids in large VLDL	27005778	metabolites	European	SNPs from the MHC (chr6 26M~34M) region was removed for this traits	0.0894	0.1305	0.6852	0.4932	0.1477	0.0312	0.9819	0.0073	0.0042	0.0047
PUD	Concentration of large VLDL particles	27005778	metabolites	European	SNPs from the MHC (chr6 26M~34M) region was removed for this traits	0.1365	0.1357	1.0052	0.3148	0.1401	0.0345	0.9705	0.0076	0.0024	0.0045
PUD	Phospholipids in large VLDL	27005778	metabolites	European	SNPs from the MHC (chr6 26M~34M) region was removed for this traits	-0.0229	0.1308	-0.1754	0.8608	0.1225	0.031	0.9866	0.0072	0.0093	0.0044
PUD	Triglycerides in large VLDL	27005778	metabolites	European	SNPs from the MHC (chr6 26M~34M) region was removed for this traits	0.0469	0.1331	0.3523	0.7246	0.1186	0.0291	0.9856	0.0071	0.0055	0.0043
PUD	18:2 linoleic acid (LA)	27005778	metabolites	European	SNPs from the MHC (chr6 26M~34M) region was removed for this traits	-0.0026	0.1725	-0.0151	0.988	0.1245	0.0503	1.0033	0.0096	0.0079	0.0047
PUD	Total cholesterol in LDL	27005778	metabolites	European	SNPs from the MHC (chr6 26M~34M) region was removed for this traits	0.1529	0.1956	0.7818	0.4343	0.0625	0.0524	1.0167	0.0251	0.0043	0.0049
PUD	Mean diameter for LDL particles	27005778	metabolites	European	Caution: using this data may yield results outside bounds due to relative low Z score of the SNP heritability of the trait; SNPs from the MHC (chr6 26M~34M) region was removed for this traits	-0.0612	0.2176	-0.2812	0.7786	0.0497	0.0257	0.9992	0.012	-0.0021	0.0046
PUD	Leucine	27005778	metabolites	European	Caution: using this data may yield results outside bounds due to relative low Z score of the SNP heritability of the trait; SNPs from the MHC (chr6 26M~34M) region was removed for this traits	-0.0604	0.1925	-0.3135	0.7539	0.0437	0.0208	1.0103	0.0069	0.0054	0.0043
PUD	Total cholesterol in medium HDL	27005778	metabolites	European	Caution: using this data may yield results outside bounds due to relative low Z score of the SNP heritability of the trait; SNPs from the MHC (chr6 26M~34M) region was removed for this traits	-0.0374	0.1628	-0.2295	0.8184	0.055	0.0251	0.9987	0.0092	-0.004	0.0042
PUD	Cholesterol esters in medium HDL	27005778	metabolites	European	Caution: using this data may yield results outside bounds due to relative low Z score of the SNP heritability of the trait; SNPs from the MHC (chr6 26M~34M) region was removed for this traits	-0.1211	0.1827	-0.6629	0.5074	0.0546	0.0283	1.0007	0.0091	-0.0049	0.0042
PUD	Free cholesterol in medium HDL	27005778	metabolites	European	SNPs from the MHC (chr6 26M~34M) region was removed for this traits	0.0296	0.1461	0.2025	0.8395	0.0686	0.0231	0.9967	0.0082	-0.0035	0.0041
PUD	Total lipids in medium HDL	27005778	metabolites	European	Caution: using this data may yield results outside bounds due to relative low Z score of the SNP heritability of the trait; SNPs from the MHC (chr6 26M~34M) region was removed for this traits	-0.0814	0.165	-0.4935	0.6217	0.0622	0.0258	0.9958	0.0081	-0.0028	0.0042
PUD	Concentration of medium HDL particles	27005778	metabolites	European	Caution: using this data may yield results outside bounds due to relative low Z score of the SNP heritability of the trait; SNPs from the MHC (chr6 26M~34M) region was removed for this traits	-0.0665	0.1609	-0.4132	0.6795	0.0664	0.0256	0.994	0.0078	-0.0021	0.0042
PUD	Phospholipids in medium HDL	27005778	metabolites	European	SNPs from the MHC (chr6 26M~34M) region was removed for this traits	0.0134	0.1486	0.0899	0.9283	0.0687	0.0231	0.9939	0.0079	-0.0017	0.0042
PUD	Total cholesterol in medium LDL	27005778	metabolites	European	SNPs from the MHC (chr6 26M~34M) region was removed for this traits	0.1785	0.1956	0.9125	0.3615	0.0635	0.0486	1.0154	0.0232	0.0047	0.0049
PUD	Cholesterol esters in medium LDL	27005778	metabolites	European	SNPs from the MHC (chr6 26M~34M) region was removed for this traits	0.0565	0.1759	0.3214	0.7479	0.0754	0.0521	1.0122	0.022	0.0058	0.0048
PUD	Total lipids in medium LDL	27005778	metabolites	European	SNPs from the MHC (chr6 26M~34M) region was removed for this traits	0.0692	0.1768	0.3913	0.6955	0.0764	0.0522	1.0118	0.0218	0.0056	0.0048
PUD	Concentration of medium LDL particles	27005778	metabolites	European	SNPs from the MHC (chr6 26M~34M) region was removed for this traits	0.0764	0.1786	0.4281	0.6686	0.0752	0.0509	1.0132	0.021	0.0056	0.0048
PUD	Phospholipids in medium LDL	27005778	metabolites	European	SNPs from the MHC (chr6 26M~34M) region was removed for this traits	0.1922	0.1864	1.0312	0.3024	0.0692	0.0434	1.0101	0.0198	0.0037	0.0048
PUD	Total cholesterol in medium VLDL	27005778	metabolites	European	SNPs from the MHC (chr6 26M~34M) region was removed for this traits	0.0753	0.1195	0.6307	0.5282	0.1302	0.0365	0.9891	0.0081	0.0064	0.0045
PUD	Cholesterol esters in medium VLDL	27005778	metabolites	European	SNPs from the MHC (chr6 26M~34M) region was removed for this traits	0.0865	0.1209	0.7155	0.4743	0.1575	0.0397	0.9835	0.0084	0.0061	0.0046
PUD	Free cholesterol in medium VLDL	27005778	metabolites	European	SNPs from the MHC (chr6 26M~34M) region was removed for this traits	0.0419	0.1265	0.3312	0.7405	0.1191	0.0341	0.9916	0.0073	0.0072	0.0044
PUD	Total lipids in medium VLDL	27005778	metabolites	European	SNPs from the MHC (chr6 26M~34M) region was removed for this traits	0.126	0.1183	1.0653	0.2868	0.1511	0.0365	0.9811	0.0075	0.0045	0.0045
PUD	Concentration of medium VLDL particles	27005778	metabolites	European	SNPs from the MHC (chr6 26M~34M) region was removed for this traits	0.1887	0.1259	1.4992	0.1338	0.1578	0.0377	0.9771	0.0079	0.0018	0.0047
PUD	Phospholipids in medium VLDL	27005778	metabolites	European	SNPs from the MHC (chr6 26M~34M) region was removed for this traits	0.0549	0.1266	0.4339	0.6643	0.1185	0.0339	0.9927	0.0072	0.0075	0.0044
PUD	Triglycerides in medium VLDL	27005778	metabolites	European	SNPs from the MHC (chr6 26M~34M) region was removed for this traits	0.0783	0.133	0.5887	0.5561	0.1032	0.0304	0.9956	0.0068	0.0061	0.0042
PUD	Mono-unsaturated fatty acids	27005778	metabolites	European	Caution: using this data may yield results outside bounds due to relative low Z score of the SNP heritability of the trait; SNPs from the MHC (chr6 26M~34M) region was removed for this traits	0.1846	0.1681	1.098	0.2722	0.118	0.0449	0.9838	0.0085	0.0034	0.0046
PUD	Phenylalanine	27005778	metabolites	European	Caution: using this data may yield results outside bounds due to relative low Z score of the SNP heritability of the trait; SNPs from the MHC (chr6 26M~34M) region was removed for this traits	0.0336	0.18	0.1869	0.8517	0.058	0.0219	1.003	0.0069	0.0058	0.0047
PUD	Total lipids in small HDL	27005778	metabolites	European	Caution: using this data may yield results outside bounds due to relative low Z score of the SNP heritability of the trait; SNPs from the MHC (chr6 26M~34M) region was removed for this traits	0.0087	0.1846	0.0471	0.9625	0.0569	0.0271	1.0011	0.0074	0.0004	0.0044
PUD	Triglycerides in small HDL	27005778	metabolites	European	Caution: using this data may yield results outside bounds due to relative low Z score of the SNP heritability of the trait; SNPs from the MHC (chr6 26M~34M) region was removed for this traits	0.1199	0.1665	0.7203	0.4713	0.072	0.0284	0.9956	0.0091	0.0077	0.0045
PUD	Total cholesterol in small LDL	27005778	metabolites	European	SNPs from the MHC (chr6 26M~34M) region was removed for this traits	0.0582	0.1839	0.3163	0.7517	0.0667	0.0464	1.0175	0.0202	0.0051	0.0048
PUD	Total lipids in small LDL	27005778	metabolites	European	SNPs from the MHC (chr6 26M~34M) region was removed for this traits	0.057	0.1697	0.3361	0.7368	0.0832	0.0469	1.0089	0.018	0.0066	0.0048
PUD	Concentration of small LDL particles	27005778	metabolites	European	SNPs from the MHC (chr6 26M~34M) region was removed for this traits	0.0783	0.1678	0.4665	0.6409	0.0918	0.0447	1.0073	0.0161	0.006	0.0049
PUD	Total cholesterol in small VLDL	27005778	metabolites	European	SNPs from the MHC (chr6 26M~34M) region was removed for this traits	0.1308	0.1526	0.8573	0.3913	0.0893	0.0333	1.0055	0.0101	0.0048	0.0046
PUD	Free cholesterol in small VLDL	27005778	metabolites	European	SNPs from the MHC (chr6 26M~34M) region was removed for this traits	0.1643	0.1375	1.1953	0.232	0.1129	0.0354	0.9986	0.0093	0.004	0.0045
PUD	Total lipids in small VLDL	27005778	metabolites	European	SNPs from the MHC (chr6 26M~34M) region was removed for this traits	0.1531	0.1279	1.1964	0.2315	0.1516	0.039	0.9883	0.0087	0.0042	0.0047
PUD	Concentration of small VLDL particles	27005778	metabolites	European	SNPs from the MHC (chr6 26M~34M) region was removed for this traits	0.1493	0.1243	1.2015	0.2295	0.159	0.0394	0.986	0.0086	0.0046	0.0047
PUD	Phospholipids in small VLDL	27005778	metabolites	European	SNPs from the MHC (chr6 26M~34M) region was removed for this traits	0.1367	0.1334	1.0249	0.3054	0.1201	0.0367	0.9959	0.009	0.0045	0.0046
PUD	Triglycerides in small VLDL	27005778	metabolites	European	SNPs from the MHC (chr6 26M~34M) region was removed for this traits	0.1472	0.1324	1.1114	0.2664	0.1265	0.0357	0.9905	0.0083	0.0066	0.0044
PUD	Serum total cholesterol	27005778	metabolites	European	Caution: using this data may yield results outside bounds due to relative low Z score of the SNP heritability of the trait; SNPs from the MHC (chr6 26M~34M) region was removed for this traits	0.0123	0.1915	0.0644	0.9487	0.0591	0.0401	1.024	0.0158	0.0039	0.0048
PUD	Serum total triglycerides	27005778	metabolites	European	SNPs from the MHC (chr6 26M~34M) region was removed for this traits	0.1099	0.1253	0.8771	0.3804	0.1343	0.0369	0.9873	0.0081	0.0075	0.0045
PUD	Tyrosine	27005778	metabolites	European	Caution: using this data may yield results outside bounds due to relative low Z score of the SNP heritability of the trait; SNPs from the MHC (chr6 26M~34M) region was removed for this traits	0.0531	0.136	0.3904	0.6963	0.0777	0.0287	0.9981	0.0075	0.0083	0.0042
PUD	Valine	27005778	metabolites	European	SNPs from the MHC (chr6 26M~34M) region was removed for this traits	-0.154	0.1721	-0.8949	0.3708	0.0566	0.0196	1.0176	0.0071	0.007	0.0045
PUD	Mean diameter for VLDL particles	27005778	metabolites	European	SNPs from the MHC (chr6 26M~34M) region was removed for this traits	0.1244	0.1293	0.9619	0.3361	0.1358	0.0352	0.9895	0.0091	0.0015	0.0045
PUD	Total cholesterol in very large HDL	27005778	metabolites	European	Caution: using this data may yield results outside bounds due to relative low Z score of the SNP heritability of the trait; SNPs from the MHC (chr6 26M~34M) region was removed for this traits	0.0639	0.2771	0.2306	0.8176	0.0277	0.0226	1.014	0.0118	0.0002	0.0046
PUD	Free cholesterol in very large HDL	27005778	metabolites	European	Caution: using this data may yield results outside bounds due to relative low Z score of the SNP heritability of the trait; SNPs from the MHC (chr6 26M~34M) region was removed for this traits	-0.0343	0.2059	-0.1666	0.8677	0.0411	0.0249	1.016	0.0144	-0.0023	0.0044
PUD	Total lipids in very large HDL	27005778	metabolites	European	Caution: using this data may yield results outside bounds due to relative low Z score of the SNP heritability of the trait; SNPs from the MHC (chr6 26M~34M) region was removed for this traits	-0.1049	0.2032	-0.5165	0.6055	0.053	0.0266	1.0172	0.0153	0.0016	0.0045
PUD	Concentration of very large HDL particles	27005778	metabolites	European	Caution: using this data may yield results outside bounds due to relative low Z score of the SNP heritability of the trait; SNPs from the MHC (chr6 26M~34M) region was removed for this traits	-0.2004	0.1898	-1.0554	0.2912	0.0595	0.0264	1.0028	0.0158	0.0042	0.0045
PUD	Phospholipids in very large HDL	27005778	metabolites	European	SNPs from the MHC (chr6 26M~34M) region was removed for this traits	-0.1278	0.1556	-0.8212	0.4115	0.0867	0.0292	1.0084	0.0178	0.0002	0.0043
PUD	Triglycerides in very large HDL	27005778	metabolites	European	Caution: using this data may yield results outside bounds due to relative low Z score of the SNP heritability of the trait; SNPs from the MHC (chr6 26M~34M) region was removed for this traits	0.1182	0.1825	0.6478	0.5171	0.0819	0.0265	1.0143	0.0291	0.0046	0.005
PUD	Total lipids in very large VLDL	27005778	metabolites	European	SNPs from the MHC (chr6 26M~34M) region was removed for this traits	0.0419	0.1199	0.349	0.7271	0.1446	0.0305	0.9753	0.0074	0.0042	0.0043
PUD	Concentration of very large VLDL particles	27005778	metabolites	European	SNPs from the MHC (chr6 26M~34M) region was removed for this traits	0.1415	0.1352	1.0468	0.2952	0.1307	0.0304	0.9813	0.0075	0.0064	0.0044
PUD	Phospholipids in very large VLDL	27005778	metabolites	European	SNPs from the MHC (chr6 26M~34M) region was removed for this traits	-0.0547	0.1341	-0.4081	0.6832	0.1103	0.0283	0.9839	0.0069	0.0084	0.0045
PUD	Triglycerides in very large VLDL	27005778	metabolites	European	SNPs from the MHC (chr6 26M~34M) region was removed for this traits	0.0437	0.1238	0.3532	0.724	0.1251	0.0294	0.9785	0.007	0.0041	0.0043
PUD	Total lipids in very small VLDL	27005778	metabolites	European	SNPs from the MHC (chr6 26M~34M) region was removed for this traits	0.1828	0.1615	1.132	0.2576	0.1074	0.0375	1.009	0.0128	0.0021	0.0049
PUD	Concentration of very small VLDL particles	27005778	metabolites	European	SNPs from the MHC (chr6 26M~34M) region was removed for this traits	0.1926	0.1519	1.2674	0.205	0.1193	0.0372	1.0034	0.0124	0.0018	0.0049
PUD	Phospholipids in very small VLDL	27005778	metabolites	European	SNPs from the MHC (chr6 26M~34M) region was removed for this traits	0.1495	0.1853	0.8064	0.42	0.0822	0.0388	1.0158	0.0158	0.0026	0.0049
PUD	Triglycerides in very small VLDL	27005778	metabolites	European	SNPs from the MHC (chr6 26M~34M) region was removed for this traits	0.2174	0.1415	1.536	0.1245	0.1481	0.0389	0.9937	0.0102	0.0031	0.0048
PUD	Total lipids in chylomicrons and largest VLDL particles	27005778	metabolites	European	SNPs from the MHC (chr6 26M~34M) region was removed for this traits	0.0317	0.1399	0.2264	0.8209	0.1283	0.0287	0.9867	0.0072	0.0072	0.0049
PUD	Concentration of chylomicrons and largest VLDL particles	27005778	metabolites	European	SNPs from the MHC (chr6 26M~34M) region was removed for this traits	0.1275	0.1419	0.8987	0.3688	0.1243	0.0274	0.9855	0.0069	0.0065	0.0048
PUD	Phospholipids in chylomicrons and largest VLDL particles	27005778	metabolites	European	SNPs from the MHC (chr6 26M~34M) region was removed for this traits	-0.0146	0.1423	-0.1023	0.9185	0.1008	0.0271	0.9833	0.0073	0.0069	0.0048
PUD	Triglycerides in chylomicrons and largest VLDL particles	27005778	metabolites	European	SNPs from the MHC (chr6 26M~34M) region was removed for this traits	0.0995	0.1397	0.7124	0.4762	0.0959	0.0273	0.9889	0.0072	0.0075	0.0044
PUD	Subjective well being	27089181	psychiatric	European	SNPs from the MHC (chr6 26M~34M) region was removed for this traits	-0.2835	0.0934	-3.0361	0.0024	0.0253	0.0021	1.0009	0.0076	0.0029	0.0055
PUD	Ever vs never smoked	20418890	smoking_behaviour	European	SNPs from the MHC (chr6 26M~34M) region was removed for this traits	0.2302	0.0952	2.4181	0.0156	0.0732	0.0066	0.9995	0.0063	0.0071	0.0049
PUD	Triglycerides	20686565	lipids	European	SNPs from the MHC (chr6 26M~34M) region was removed for this traits	0.3808	0.082	4.6465	3.38e-06	0.1675	0.0285	0.969	0.0171	-0.0106	0.0055
PUD	Total Cholesterol	20686565	lipids	European	SNPs from the MHC (chr6 26M~34M) region was removed for this traits	0.242	0.0828	2.9237	0.0035	0.1323	0.0244	1.023	0.0374	-0.0051	0.006
PUD	Lung cancer (all)	24880342	cancer	European	SNPs from the MHC (chr6 26M~34M) region was removed for this traits	0.3435	0.1367	2.5136	0.0119	0.1308	0.0306	1.0064	0.0084	0.0009	0.0048
PUD	Lung cancer (squamous cell)	24880342	cancer	European	Caution: using this data may yield results outside bounds due to relative low Z score of the SNP heritability of the trait; SNPs from the MHC (chr6 26M~34M) region was removed for this traits	0.5676	0.199	2.852	0.0043	0.0495	0.0193	1.0077	0.0068	0.0008	0.005
PUD	Waist circumference	25673412	anthropometric	European	SNPs from the MHC (chr6 26M~34M) region was removed for this traits	0.3243	0.0672	4.8247	1.4e-06	0.1224	0.0049	0.8423	0.0084	-0.0034	0.0052
PUD	Waist-to-hip ratio	25673412	anthropometric	European	SNPs from the MHC (chr6 26M~34M) region was removed for this traits	0.3119	0.0611	5.1041	3.32e-07	0.1133	0.0072	0.9196	0.0094	-0.0028	0.0049
PUD	Multiple sclerosis	21833088	autoimmune	European	Caution: using this data may yield results outside bounds due to relative low Z score of the SNP heritability of the trait; SNPs from the MHC (chr6 26M~34M) region was removed for this traits	0.0598	0.1965	0.3044	0.7608	0.0572	0.0281	1.059	0.0094	-0.0057	0.0059
PUD	Transferrin	25352340	metal	European	Caution: using this data may yield results outside bounds due to relative low Z score of the SNP heritability of the trait; SNPs from the MHC (chr6 26M~34M) region was removed for this traits	0.1965	0.1422	1.3818	0.167	0.1625	0.0757	1.0621	0.025	-0.0095	0.0059
PUD	Amyotrophic lateral sclerosis	27455348	neurological	European	Caution: using this data may yield results outside bounds due to relative low Z score of the SNP heritability of the trait; SNPs from the MHC (chr6 26M~34M) region was removed for this traits	0.1375	0.1335	1.0299	0.3031	0.0489	0.0128	0.9945	0.0063	0.0055	0.004
PUD	Lung adenocarcinoma	27488534	cancer	European	Caution: using this data may yield results outside bounds due to relative low Z score of the SNP heritability of the trait; SNPs from the MHC (chr6 26M~34M) region was removed for this traits	0.2315	0.1749	1.3237	0.1856	0.0333	0.0118	1.017	0.0067	0.001	0.0049
PUD	Squamous cell lung cancer	27488534	cancer	European	SNPs from the MHC (chr6 26M~34M) region was removed for this traits	0.542	0.1831	2.9603	0.0031	0.0381	0.0123	1.0118	0.0062	0.0004	0.0049
PUD	Ferritin	25352340	metal	European	SNPs from the MHC (chr6 26M~34M) region was removed for this traits	0.2188	0.1459	1.4992	0.1338	0.094	0.0265	1.0261	0.0095	-0.0001	0.0058
PUD	Difference in height between adolescence and adulthood; age 14	23449627	anthropometric	European	SNPs from the MHC (chr6 26M~34M) region was removed for this traits	0.0117	0.1503	0.0779	0.9379	0.4354	0.1077	0.983	0.0069	-0.004	0.0045
PUD	Parents age at death	27015805	aging	European	SNPs from the MHC (chr6 26M~34M) region was removed for this traits	-0.3594	0.1459	-2.4628	0.0138	0.0292	0.0069	1.0153	0.0063	-0.0075	0.0049
PUD	Urate	23263486	other	European	SNPs from the MHC (chr6 26M~34M) region was removed for this traits	0.2294	0.0647	3.546	0.0004	0.1776	0.0592	0.9492	0.0517	-0.0066	0.0055
PUD	Mothers age at death	27015805	aging	European	SNPs from the MHC (chr6 26M~34M) region was removed for this traits	-0.4305	0.1415	-3.0421	0.0023	0.0344	0.0071	1.0147	0.0069	-0.0066	0.0049
PUD	Lung cancer	27488534	cancer	European	SNPs from the MHC (chr6 26M~34M) region was removed for this traits	0.3414	0.1224	2.7887	0.0053	0.3227	0.0673	1.0127	0.0079	0.0002	0.0046
PUD	Fathers age at death	27015805	aging	European	SNPs from the MHC (chr6 26M~34M) region was removed for this traits	-0.1929	0.1202	-1.6052	0.1084	0.0398	0.0067	1.0183	0.0069	-0.019	0.0047
PUD	Systemic lupus erythematosus	26502338	autoimmune	European	SNPs from the MHC (chr6 26M~34M) region was removed for this traits	0.0156	0.1058	0.1471	0.883	0.3819	0.0669	1.1083	0.0101	0.0012	0.005
PUD	Primary biliary cirrhosis	26394269	autoimmune	European	SNPs from the MHC (chr6 26M~34M) region was removed for this traits	0.204	0.1089	1.8724	0.0612	0.3784	0.0642	1.0037	0.0101	-0.0052	0.0054
PUD	Celiac disease	20190752	autoimmune	European	SNPs from the MHC (chr6 26M~34M) region was removed for this traits	-0.0967	0.1287	-0.7512	0.4525	0.2928	0.0531	1.0689	0.0114	-0.0014	0.0072
PUD	Difference in height between childhood and adulthood; age 8	23449627	anthropometric	European	SNPs from the MHC (chr6 26M~34M) region was removed for this traits	-0.0706	0.1117	-0.6323	0.5272	0.3434	0.0542	0.9701	0.008	0.0028	0.0052
PUD	Sitting height ratio	25865494	anthropometric	European	SNPs from the MHC (chr6 26M~34M) region was removed for this traits	-0.0514	0.101	-0.5092	0.6106	0.2209	0.0298	0.9805	0.008	0.001	0.0053
PUD	Height; Females at age 10 and males at age 12	23449627	anthropometric	European	SNPs from the MHC (chr6 26M~34M) region was removed for this traits	-0.0792	0.1004	-0.7883	0.4305	0.4283	0.0459	0.9529	0.0077	0.003	0.0054
PUD	Sleep duration	27494321	sleeping	European	SNPs from the MHC (chr6 26M~34M) region was removed for this traits	-0.1306	0.086	-1.5189	0.1288	0.0553	0.005	1.0203	0.0077	-0.0081	0.0048
PUD	Birth weight	27680694	anthropometric	European	SNPs from the MHC (chr6 26M~34M) region was removed for this traits	-0.0373	0.0644	-0.58	0.5619	0.1036	0.007	1.0377	0.0098	-0.0034	0.0049
PUD	Chronotype	27494321	sleeping	European	SNPs from the MHC (chr6 26M~34M) region was removed for this traits	0.0376	0.0705	0.5337	0.5936	0.1014	0.006	1.0138	0.0084	-0.0057	0.0052
PUD	Years of schooling (proxy cognitive performance)	25201988	education	European	SNPs from the MHC (chr6 26M~34M) region was removed for this traits	-0.4247	0.0747	-5.6881	1.28e-08	0.105	0.0078	1.0308	0.0094	-0.0053	0.0058
PUD	Years of schooling 2013	23722424	education	European	SNPs from the MHC (chr6 26M~34M) region was removed for this traits	-0.4415	0.0751	-5.8777	4.16e-09	0.0843	0.0064	1.019	0.009	-0.0056	0.0057
PUD	Neuroticism	24828478	personality	European	SNPs from the MHC (chr6 26M~34M) region was removed for this traits	0.3313	0.1345	2.4634	0.0138	0.0151	0.0033	1.0069	0.0067	0.0024	0.0048
PUD	Lumbar spine bone mineral density	22504420	bone	Mixed	Caution: using these data may yield less robust results due to minor departure of the LD structure; SNPs from the MHC (chr6 26M-34M) region were removed for this trait	0.0176	0.0686	0.2566	0.7975	0.265	0.0256	1.0174	0.0091	-0.0065	0.0047
PUD	Femoral neck bone mineral density	22504420	bone	Mixed	Caution: using these data may yield less robust results due to minor departure of the LD structure; SNPs from the MHC (chr6 26M-34M) region were removed for this trait	0.0483	0.0693	0.6966	0.486	0.3062	0.0243	0.9788	0.008	-0.001	0.0048
PUD	Age of first birth	27798627	reproductive	European	SNPs from the MHC (chr6 26M~34M) region was removed for this traits	-0.5525	0.0701	-7.8837	3.18e-15	0.0632	0.0035	0.9505	0.0077	0.0037	0.0051
PUD	Number of children ever born	27798627	reproductive	European	SNPs from the MHC (chr6 26M~34M) region was removed for this traits	0.244	0.0789	3.092	0.002	0.0255	0.0018	0.9708	0.0071	-0.0041	0.0047
PUD	Forced expiratory volume in 1 second (FEV1)	28166213	lung_function	European	SNPs from the MHC (chr6 26M~34M) region was removed for this traits	0.0266	0.0669	0.3979	0.6907	0.2674	0.017	0.9677	0.0074	-0.0059	0.0049
PUD	Forced Vital capacity(FVC)	28166213	lung_function	European	SNPs from the MHC (chr6 26M~34M) region was removed for this traits	-0.0114	0.0665	-0.1722	0.8633	0.2627	0.0157	0.9736	0.0077	-0.0042	0.0049
PUD	Forced expiratory volume in 1 second (FEV1)/Forced Vital capacity(FVC)	28166213	lung_function	European	SNPs from the MHC (chr6 26M~34M) region was removed for this traits	0.0985	0.0655	1.5039	0.1326	0.2584	0.0208	0.9741	0.0095	-0.0077	0.0048
PUD	Forced expiratory volume in 1 second (FEV1)	26635082	lung_function	European	SNPs from the MHC (chr6 26M~34M) region was removed for this traits	-0.0226	0.0925	-0.2438	0.8074	0.1431	0.0161	0.9896	0.0071	0.0049	0.0046
PUD	Forced expiratory volume in 1 second (FEV1)/Forced Vital capacity(FVC)	26635082	lung_function	European	SNPs from the MHC (chr6 26M~34M) region was removed for this traits	0.1511	0.1056	1.4299	0.1527	0.1111	0.0148	0.9831	0.0069	-0.0024	0.0047
PUD	Forced Vital capacity(FVC)	26635082	lung_function	European	SNPs from the MHC (chr6 26M~34M) region was removed for this traits	-0.064	0.0893	-0.7169	0.4735	0.1459	0.0157	0.9857	0.007	0.0052	0.0046
PUD	Forced expiratory volume in 1 second (FEV1)	21946350	lung_function	European	SNPs from the MHC (chr6 26M~34M) region was removed for this traits	-0.0826	0.1181	-0.6995	0.4842	0.1707	0.021	0.8823	0.0121	0.0112	0.0085
PUD	Forced expiratory volume in 1 second (FEV1)/Forced Vital capacity(FVC)	21946350	lung_function	European	SNPs from the MHC (chr6 26M~34M) region was removed for this traits	0.0149	0.0975	0.1532	0.8782	0.1251	0.014	0.9272	0.0082	-0.0023	0.0057
PUD	Attention deficit hyperactivity disorder (GC)	27663945	psychiatric	European	Caution: using this data may yield results outside bounds due to relative low Z score of the SNP heritability of the trait; SNPs from the MHC (chr6 26M~34M) region was removed for this traits	0.2226	0.1694	1.3142	0.1888	0.0764	0.0296	0.9924	0.0078	0.0031	0.0049
PUD	Attention deficit hyperactivity disorder (No GC)	27663945	psychiatric	European	Caution: using this data may yield results outside bounds due to relative low Z score of the SNP heritability of the trait; SNPs from the MHC (chr6 26M~34M) region was removed for this traits	0.2244	0.1694	1.3249	0.1852	0.0775	0.03	1.007	0.0079	0.0031	0.0049
PUD	Primary sclerosing cholangitis	27992413	autoimmune	Mixed	Caution: using this data may yield results outside bounds due to relative low Z score of the SNP heritability of the trait; SNPs from the MHC (chr6 26M~34M) region was removed for this traits	-0.3374	0.1252	-2.6938	0.0071	0.3951	0.1599	0.994	0.0162	0.0131	0.0055
PUD	Intelligence	28530673	cognitive	European	SNPs from the MHC (chr6 26M~34M) region was removed for this traits	-0.3305	0.0673	-4.9126	8.99e-07	0.1908	0.0105	1.0071	0.0085	-0.0089	0.0053
PUD	Insomnia	28604731	sleeping	European	SNPs from the MHC (chr6 26M~34M) region was removed for this traits	0.2736	0.0963	2.8409	0.0045	0.0466	0.005	1.0046	0.0068	0.0131	0.0046
PUD	Ischemic stroke	26935894	cardiometabolic	Mixed	Caution: using these data may yield less robust results due to minor departure of the LD structure; SNPs from the MHC (chr6 26M-34M) region were removed for this trait	NA	NA	NA	NA	NA	NA	NA	NA	NA	NA
PUD	Insomnia	27992416	sleeping	European	SNPs from the MHC (chr6 26M~34M) region was removed for this traits	0.2852	0.0891	3.1995	0.0014	0.131	0.0117	1.0046	0.0081	0.0081	0.0051
PUD	Excessive daytime sleepiness	27992416	sleeping	European	SNPs from the MHC (chr6 26M~34M) region was removed for this traits	0.1049	0.0951	1.1028	0.2701	0.0539	0.005	1.0032	0.0071	0.0089	0.0048
PUD	Forced expiratory volume in 1 second	0	lung_function	European	SNPs from the MHC (chr6 26M~34M) region was removed for this traits	-0.0491	0.047	-1.0457	0.2957	0.1646	0.0063	0.9915	0.0152	-0.0151	0.0066
PUD	Forced vital capacity	0	lung_function	European	SNPs from the MHC (chr6 26M~34M) region was removed for this traits	-0.0772	0.0467	-1.6522	0.0985	0.1601	0.0059	1	0.0149	-0.0096	0.0066
PUD	FEV1/FVC	0	lung_function	European	SNPs from the MHC (chr6 26M~34M) region was removed for this traits	0.0865	0.0435	1.9878	0.0468	0.1649	0.0097	0.9728	0.0226	-0.0163	0.0063
PUD	Peak expiratory flow	0	lung_function	European	SNPs from the MHC (chr6 26M~34M) region was removed for this traits	0.0226	0.0486	0.4656	0.6415	0.1378	0.0081	0.9772	0.0201	-0.0196	0.0058
PUD	Forced expiratory volume in 1 second	0	lung_function	European	SNPs from the MHC (chr6 26M~34M) region was removed for this traits	-0.0578	0.0479	-1.2061	0.2278	0.1766	0.0069	0.9568	0.0136	-0.0158	0.0065
PUD	Forced vital capacity	0	lung_function	European	SNPs from the MHC (chr6 26M~34M) region was removed for this traits	-0.0935	0.0474	-1.9736	0.0484	0.1738	0.0063	0.9631	0.0126	-0.0089	0.0064
PUD	FEV1/FVC	0	lung_function	European	SNPs from the MHC (chr6 26M~34M) region was removed for this traits	0.0861	0.0452	1.9033	0.057	0.1931	0.0115	0.9393	0.0219	-0.0171	0.0062
PUD	Peak expiratory flow	0	lung_function	European	SNPs from the MHC (chr6 26M~34M) region was removed for this traits	0.0219	0.0488	0.4494	0.6531	0.1447	0.0085	0.9688	0.0192	-0.0198	0.0059
PUD	Forced expiratory volume in 1 second	0	lung_function	European	SNPs from the MHC (chr6 26M~34M) region was removed for this traits	-0.0381	0.0737	-0.517	0.6051	0.1302	0.0101	0.9933	0.0083	0.0003	0.0044
PUD	Forced vital capacity	0	lung_function	European	SNPs from the MHC (chr6 26M~34M) region was removed for this traits	-0.0199	0.0771	-0.2588	0.7958	0.1181	0.0098	1.0001	0.0087	-0.0009	0.0047
PUD	FEV1/FVC	0	lung_function	European	SNPs from the MHC (chr6 26M~34M) region was removed for this traits	0.0551	0.0825	0.6673	0.5046	0.0955	0.0096	0.9931	0.0079	-0.002	0.0049
PUD	Peak expiratory flow	0	lung_function	European	SNPs from the MHC (chr6 26M~34M) region was removed for this traits	-0.0212	0.1311	-0.1617	0.8715	0.0907	0.02	0.974	0.0067	-0.0011	0.0046
PUD	Idiopathic pulmonary fibrosis	29066090	lung_function	European	Caution: using this data may yield results outside bounds due to relative low Z score of the SNP heritability of the trait; SNPs from the MHC (chr6 26M~34M) region was removed for this traits	-0.021	0.2469	-0.0849	0.9323	0.1447	0.1053	0.8365	0.0059	0.006	0.0043
PUD	Cigarettes Per Day	30617275	smoking_behaviour	European	Caution: using this data may yield results outside bounds due to relative low Z score of the SNP heritability of the trait; SNPs from the MHC (chr6 26M~34M) region was removed for this traits	-0.1053	0.0981	-1.0735	0.2831	0.0208	0.0115	1.0051	0.0163	0.0169	0.0053
PUD	Smoking Cessation	30617275	smoking_behaviour	European	Caution: using this data may yield results outside bounds due to relative low Z score of the SNP heritability of the trait; SNPs from the MHC (chr6 26M~34M) region was removed for this traits	-0.204	0.2452	-0.8319	0.4055	0.007	0.0023	0.9985	0.0155	-0.0069	0.0119
PUD	Smoking Initiation	30617275	smoking_behaviour	European	SNPs from the MHC (chr6 26M~34M) region was removed for this traits	0.2322	0.1237	1.8765	0.0606	0.0049	0.0011	1.105	0.0089	0.0166	0.0057
PUD	Pack Years	30617275	smoking_behaviour	European	Caution: using this data may yield results outside bounds due to relative low Z score of the SNP heritability of the trait; SNPs from the MHC (chr6 26M~34M) region was removed for this traits	0.1891	0.2183	0.8663	0.3863	0.1041	0.0462	1.0336	0.0385	0.0125	0.0242
PUD	Own birth weight	31043758	anthropometric	European	SNPs from the MHC (chr6 26M~34M) region was removed for this traits	-0.0118	0.0531	-0.223	0.8236	0.099	0.0056	1.0781	0.0159	-0.0083	0.0053
PUD	Own birth weight	31043758	anthropometric	Mixed	SNPs from the MHC (chr6 26M~34M) region was removed for this traits	-0.0055	0.0512	-0.1073	0.9146	0.0946	0.0053	1.0694	0.0155	-0.0094	0.0052
PUD	Own birth weight (fetal effect) adjusted for maternal genotype	31043758	anthropometric	European	SNPs from the MHC (chr6 26M~34M) region was removed for this traits	0.0651	0.0793	0.8212	0.4116	0.0303	0.003	1.0345	0.0094	-0.0055	0.0052
PUD	Offspring birth weight (maternal effect) adjusted for offspring genotype	31043758	anthropometric	European	SNPs from the MHC (chr6 26M~34M) region was removed for this traits	-0.0601	0.0557	-1.0786	0.2808	0.1039	0.0061	1.0505	0.0113	-0.0015	0.0051
PUD	Offspring birth weight	31043758	anthropometric	Mixed	SNPs from the MHC (chr6 26M~34M) region was removed for this traits	-0.0506	0.0543	-0.9309	0.3519	0.0991	0.0055	1.0404	0.011	-0.0021	0.005
PUD	Offspring birth weight	31043758	anthropometric	European	SNPs from the MHC (chr6 26M~34M) region was removed for this traits	-0.1434	0.0784	-1.8299	0.0673	0.0294	0.0026	1.0234	0.0081	0.002	0.0052
GORD	Adiponectin	22479202	cardiometabolic	Mixed	Caution: using this data may yield less robust results due to minor departure of the LD structure; SNPs from the MHC (chr6 26M~34M) region was removed for this traits	0.0262	0.0661	0.3965	0.6918	0.1167	0.0265	1.024	0.0136	-0.0109	0.0053
GORD	Age of smoking initiation	20418890	smoking_behaviour	European	SNPs from the MHC (chr6 26M~34M) region was removed for this traits	-0.2217	0.1112	-1.9926	0.0463	0.0571	0.0182	1.0018	0.0063	-0.0019	0.0049
GORD	Child birth length	25281659	anthropometric	European	SNPs from the MHC (chr6 26M~34M) region was removed for this traits	-0.185	0.0756	-2.4457	0.0145	0.1706	0.0246	0.992	0.0074	0.0074	0.006
GORD	Child birth weight	23202124	anthropometric	European	SNPs from the MHC (chr6 26M~34M) region was removed for this traits	-0.1114	0.0749	-1.4871	0.137	0.1113	0.018	1.0052	0.0057	-0.0038	0.0052
GORD	Body mass index	20935630	anthropometric	European	SNPs from the MHC (chr6 26M~34M) region was removed for this traits	0.2228	0.035	6.3716	1.87e-10	0.1909	0.0096	1.0073	0.0108	0.0007	0.0059
GORD	Body fat	26833246	anthropometric	Mixed	Caution: using this data may yield less robust results due to minor departure of the LD structure; SNPs from the MHC (chr6 26M~34M) region was removed for this traits	0.3115	0.0462	6.7411	1.57e-11	0.1079	0.0082	0.9025	0.0067	-0.005	0.0048
GORD	Coronary artery disease	26343387	cardiometabolic	Mixed	Caution: using this data may yield less robust results due to minor departure of the LD structure; SNPs from the MHC (chr6 26M~34M) region was removed for this traits	0.2679	0.0392	6.8399	7.93e-12	0.0793	0.0058	1.0452	0.0098	-0.0061	0.0049
GORD	Childhood IQ	23358156	education	European	SNPs from the MHC (chr6 26M~34M) region was removed for this traits	-0.2995	0.0806	-3.715	0.0002	0.2732	0.044	1.0029	0.0093	0.0004	0.0065
GORD	Childhood obesity	22484627	anthropometric	European	SNPs from the MHC (chr6 26M~34M) region was removed for this traits	0.1316	0.0541	2.4343	0.0149	0.4153	0.0449	0.9255	0.0078	-0.0019	0.005
GORD	Cigarettes smoked per day	20418890	smoking_behaviour	European	SNPs from the MHC (chr6 26M~34M) region was removed for this traits	0.3767	0.0882	4.2718	1.94e-05	0.0528	0.016	1.0108	0.0067	-0.004	0.0047
GORD	Type 2 Diabetes	22885922	glycemic	European	SNPs from the MHC (chr6 26M~34M) region was removed for this traits	0.2595	0.0538	4.8236	1.41e-06	0.0883	0.0096	1.0087	0.0075	-0.0067	0.0051
GORD	Depressive symptoms	27089181	psychiatric	European	SNPs from the MHC (chr6 26M~34M) region was removed for this traits	0.4323	0.0511	8.4669	2.52e-17	0.0477	0.004	0.9989	0.0077	0.0188	0.0057
GORD	Eczema	26482879	autoimmune	Mixed	Caution: using this data may yield less robust results due to minor departure of the LD structure; SNPs from the MHC (chr6 26M~34M) region was removed for this traits	0.0519	0.0817	0.6355	0.5251	0.068	0.0156	1.0232	0.0077	-0.0032	0.0054
GORD	Years of schooling 2016	27225129	education	European	SNPs from the MHC (chr6 26M~34M) region was removed for this traits	-0.4123	0.0301	-13.7152	8.23e-43	0.1264	0.0045	0.9298	0.0098	-0.0222	0.0058
GORD	ICV	25607358	brain_volume	European	SNPs from the MHC (chr6 26M~34M) region was removed for this traits	-0.1593	0.0932	-1.709	0.0875	0.1719	0.0453	1.0033	0.0071	-0.0027	0.0051
GORD	Mean Accumbens	25607358	brain_volume	European	Caution: using this data may yield results outside bounds due to relative low Z score of the SNP heritability of the trait; SNPs from the MHC (chr6 26M~34M) region was removed for this traits	-0.0289	0.1024	-0.2823	0.7777	0.0891	0.0366	0.9796	0.0063	-0.0039	0.0047
GORD	Mean Caudate	25607358	brain_volume	European	SNPs from the MHC (chr6 26M~34M) region was removed for this traits	0.1088	0.0691	1.5749	0.1153	0.252	0.0363	0.9679	0.006	-0.0035	0.0055
GORD	Mean Hippocampus	25607358	brain_volume	European	SNPs from the MHC (chr6 26M~34M) region was removed for this traits	0.0473	0.0887	0.5334	0.5937	0.1404	0.0408	0.9884	0.0066	-0.0049	0.0046
GORD	Mean Pallidum	25607358	brain_volume	European	SNPs from the MHC (chr6 26M~34M) region was removed for this traits	-0.0145	0.0808	-0.1793	0.8577	0.1659	0.0429	0.9765	0.0076	-0.0003	0.0049
GORD	Mean Putamen	25607358	brain_volume	European	SNPs from the MHC (chr6 26M~34M) region was removed for this traits	-0.02	0.0604	-0.3306	0.7409	0.2927	0.048	0.9518	0.0074	-7.7e-05	0.0051
GORD	Mean Thalamus	25607358	brain_volume	European	SNPs from the MHC (chr6 26M~34M) region was removed for this traits	-0.0405	0.0882	-0.4589	0.6463	0.1385	0.0396	0.9803	0.0065	0.0022	0.0049
GORD	Crohns disease	26192919	autoimmune	European	SNPs from the MHC (chr6 26M~34M) region was removed for this traits	-0.0232	0.0395	-0.5875	0.5569	0.5087	0.0601	1.0207	0.0108	0.0036	0.0051
GORD	Inflammatory Bowel Disease (Euro)	26192919	autoimmune	European	SNPs from the MHC (chr6 26M~34M) region was removed for this traits	-0.0401	0.0405	-0.9902	0.3221	0.3352	0.0339	1.0522	0.0105	0.0046	0.0054
GORD	Ulcerative colitis	26192919	autoimmune	European	SNPs from the MHC (chr6 26M~34M) region was removed for this traits	-0.0685	0.0527	-1.2996	0.1937	0.2532	0.0314	1.0495	0.0105	0.0043	0.0052
GORD	Extreme bmi	23563607	anthropometric	European	SNPs from the MHC (chr6 26M~34M) region was removed for this traits	0.168	0.0558	3.0105	0.0026	0.6976	0.0578	1.0283	0.0123	0.0022	0.0083
GORD	Forearm Bone mineral density	26367794	bone	Mixed	Caution: using this data may yield results outside bounds due to relative low Z score of the SNP heritability of the trait; using this data may yield less robust results due to minor departure of the LD structure; SNPs from the MHC (chr6 26M~34M) region was removed for this traits	0.0073	0.1195	0.061	0.9513	0.0732	0.0434	1.0149	0.0068	-0.0027	0.0045
GORD	Fasting glucose main effect	22581228	glycemic	European	SNPs from the MHC (chr6 26M~34M) region was removed for this traits	0.1847	0.0558	3.3079	0.0009	0.0966	0.0189	1.0009	0.01	-0.0107	0.0047
GORD	Fasting insulin main effect	22581228	glycemic	European	SNPs from the MHC (chr6 26M~34M) region was removed for this traits	0.3268	0.0753	4.338	1.44e-05	0.0674	0.0095	1.018	0.007	0.0017	0.0053
GORD	Fasting proinsulin	20081858	glycemic	European	Caution: using this data may yield results outside bounds due to relative low Z score of the SNP heritability of the trait; SNPs from the MHC (chr6 26M~34M) region was removed for this traits	0.2407	0.1272	1.8928	0.0584	0.189	0.0888	0.981	0.0101	-0.0075	0.0045
GORD	Femoral Neck bone mineral density	26367794	bone	Mixed	Caution: using this data may yield less robust results due to minor departure of the LD structure; SNPs from the MHC (chr6 26M~34M) region was removed for this traits	-0.0584	0.0541	-1.0796	0.2803	0.123	0.0149	0.9778	0.0082	-0.0025	0.005
GORD	Urinary albumin-to-creatinine ratio (non-diabetes)	26631737	kidney	European	SNPs from the MHC (chr6 26M~34M) region was removed for this traits	-0.0376	0.0903	-0.4158	0.6775	0.0522	0.0104	0.996	0.0072	-0.0045	0.0055
GORD	Chronic Kidney Disease	26831199	kidney	Mixed	Caution: using this data may yield less robust results due to minor departure of the LD structure; SNPs from the MHC (chr6 26M~34M) region was removed for this traits	0.0353	0.0895	0.394	0.6936	0.0183	0.0057	1.0164	0.0097	0.01	0.0062
GORD	Serum creatinine (non-diabetes)	26831199	kidney	Mixed	Caution: using this data may yield less robust results due to minor departure of the LD structure; SNPs from the MHC (chr6 26M~34M) region was removed for this traits	-0.0332	0.0412	-0.8052	0.4207	0.1164	0.0109	0.9753	0.0131	-0.0014	0.0068
GORD	Serum creatinine	26831199	kidney	Mixed	Caution: using this data may yield less robust results due to minor departure of the LD structure; SNPs from the MHC (chr6 26M~34M) region was removed for this traits	-0.0143	0.0418	-0.3428	0.7318	0.1083	0.0095	0.9738	0.0133	-0.0046	0.0069
GORD	Serum cystatin c	26831199	kidney	Mixed	Caution: using this data may yield less robust results due to minor departure of the LD structure; SNPs from the MHC (chr6 26M~34M) region was removed for this traits	-0.0294	0.0544	-0.5399	0.5892	0.1653	0.0688	0.9648	0.0147	-0.0099	0.0055
GORD	Urinary albumin-to-creatinine ratio	26631737	kidney	European	SNPs from the MHC (chr6 26M~34M) region was removed for this traits	-0.0165	0.0883	-0.1868	0.8518	0.0454	0.0088	0.9962	0.007	-0.0035	0.0056
GORD	Former vs Current smoker	20418890	smoking_behaviour	European	SNPs from the MHC (chr6 26M~34M) region was removed for this traits	-0.231	0.0768	-3.0085	0.0026	0.0595	0.0108	1.0035	0.0066	0.0051	0.0048
GORD	Asthma	17611496	autoimmune	European	SNPs from the MHC (chr6 26M~34M) region was removed for this traits	0.1036	0.0843	1.2293	0.2189	0.1146	0.0286	1.0124	0.0087	0.0066	0.0059
GORD	Anorexia Nervosa	24514567	psychiatric	European	SNPs from the MHC (chr6 26M~34M) region was removed for this traits	-0.0984	0.0433	-2.2731	0.023	0.5266	0.0297	0.9085	0.0072	0.0096	0.0053
GORD	Extreme height	23563607	anthropometric	European	SNPs from the MHC (chr6 26M~34M) region was removed for this traits	-0.1294	0.0463	-2.7948	0.0052	1.2515	0.113	1.0285	0.0188	0.0009	0.0086
GORD	Extreme waist-to-hip ratio	23563607	anthropometric	European	SNPs from the MHC (chr6 26M~34M) region was removed for this traits	0.1339	0.0851	1.5733	0.1157	0.3545	0.0607	0.9785	0.0087	0.0102	0.0075
GORD	Height_2010	20881960	anthropometric	European	SNPs from the MHC (chr6 26M~34M) region was removed for this traits	-0.1163	0.0316	-3.6763	0.0002	0.287	0.0166	1.0136	0.018	-0.0037	0.0067
GORD	Obesity class 1	23563607	anthropometric	European	SNPs from the MHC (chr6 26M~34M) region was removed for this traits	0.2507	0.0368	6.8164	9.33e-12	0.2195	0.0124	1.0129	0.0112	-0.0034	0.0062
GORD	Obesity class 2	23563607	anthropometric	European	SNPs from the MHC (chr6 26M~34M) region was removed for this traits	0.2778	0.0478	5.8065	6.38e-09	0.1871	0.0136	0.9979	0.0102	-0.005	0.0069
GORD	Obesity class 3	23563607	anthropometric	European	SNPs from the MHC (chr6 26M~34M) region was removed for this traits	0.2642	0.0677	3.9049	9.43e-05	0.1218	0.0147	0.9802	0.009	0.0011	0.0071
GORD	Overweight	23563607	anthropometric	European	SNPs from the MHC (chr6 26M~34M) region was removed for this traits	0.2472	0.0368	6.7201	1.82e-11	0.1108	0.0066	1.0206	0.0093	0.0007	0.0054
GORD	Neo-conscientiousness	21173776	personality	European	Caution: using this data may yield results outside bounds due to relative low Z score of the SNP heritability of the trait; SNPs from the MHC (chr6 26M~34M) region was removed for this traits	-0.1105	0.1184	-0.9328	0.3509	0.0726	0.0307	1.0005	0.0071	0.005	0.0052
GORD	Neo-openness to experience	21173776	personality	European	SNPs from the MHC (chr6 26M~34M) region was removed for this traits	-0.1899	0.0906	-2.0968	0.036	0.1028	0.0264	0.9936	0.0066	0.0018	0.0049
GORD	HDL cholesterol	20686565	lipids	European	SNPs from the MHC (chr6 26M~34M) region was removed for this traits	-0.2308	0.0444	-5.1953	2.04e-07	0.1284	0.0228	1.0568	0.0499	-0.0002	0.006
GORD	Hip circumference	25673412	anthropometric	European	SNPs from the MHC (chr6 26M~34M) region was removed for this traits	0.1468	0.0353	4.1544	3.26e-05	0.1281	0.0057	0.8586	0.0082	0.0021	0.0055
GORD	Alzheimers disease	24162737	neurological	European	SNPs from the MHC (chr6 26M~34M) region was removed for this traits	0.0431	0.0905	0.4759	0.6341	0.0411	0.0232	1.0705	0.0335	-0.0013	0.0054
GORD	Infant head circumference	22504419	anthropometric	European	SNPs from the MHC (chr6 26M~34M) region was removed for this traits	-0.1908	0.0782	-2.4412	0.0146	0.2303	0.0444	0.9902	0.007	-0.0024	0.0051
GORD	LDL cholesterol	20686565	lipids	European	SNPs from the MHC (chr6 26M~34M) region was removed for this traits	0.1842	0.0534	3.4509	0.0006	0.1021	0.0297	1.0542	0.0524	-0.0088	0.0056
GORD	Leptin_adjBMI	26833098	hormone	European	SNPs from the MHC (chr6 26M~34M) region was removed for this traits	0.0694	0.0707	0.9816	0.3263	0.0952	0.0186	1.0035	0.0074	-0.0018	0.005
GORD	Leptin_not_adjBMI	26833098	hormone	European	SNPs from the MHC (chr6 26M~34M) region was removed for this traits	0.2093	0.0682	3.0674	0.0022	0.1035	0.0164	0.9908	0.0069	-0.0006	0.0047
GORD	Lumbar Spine bone mineral density	26367794	bone	Mixed	Caution: using this data may yield less robust results due to minor departure of the LD structure; SNPs from the MHC (chr6 26M~34M) region was removed for this traits	-0.0622	0.0511	-1.218	0.2232	0.1272	0.016	0.9807	0.0086	-0.0035	0.0048
GORD	2hr glucose adjusted for BMI	20081857	glycemic	European	Caution: using this data may yield results outside bounds due to relative low Z score of the SNP heritability of the trait; SNPs from the MHC (chr6 26M~34M) region was removed for this traits	0.2181	0.0955	2.2824	0.0225	0.1008	0.0353	0.9938	0.0069	-0.006	0.005
GORD	HbA1C	20858683	glycemic	European	SNPs from the MHC (chr6 26M~34M) region was removed for this traits	0.2256	0.0711	3.1708	0.0015	0.0646	0.0119	1.0003	0.0075	-0.003	0.0046
GORD	HOMA-B	20081858	glycemic	European	SNPs from the MHC (chr6 26M~34M) region was removed for this traits	0.2236	0.0759	2.9447	0.0032	0.0887	0.0138	0.9899	0.0068	0.0048	0.0052
GORD	HOMA-IR	20081858	glycemic	European	SNPs from the MHC (chr6 26M~34M) region was removed for this traits	0.3765	0.0916	4.1089	3.98e-05	0.0669	0.0128	1.0046	0.0066	-0.0017	0.0052
GORD	Age at Menarche	25231870	reproductive	European	SNPs from the MHC (chr6 26M~34M) region was removed for this traits	-0.0868	0.0338	-2.5697	0.0102	0.2034	0.0101	0.9497	0.0119	-0.0021	0.0057
GORD	Age at Menopause	26414677	reproductive	European	SNPs from the MHC (chr6 26M~34M) region was removed for this traits	-0.0832	0.0471	-1.7684	0.077	0.1352	0.0159	0.9908	0.0143	-0.0042	0.0052
GORD	Heart rate	23583979	haemotological	Mixed	Caution: using this data may yield less robust results due to minor departure of the LD structure; SNPs from the MHC (chr6 26M~34M) region was removed for this traits	0.0583	0.0478	1.22	0.2225	0.0852	0.01	1.0111	0.0094	0.0012	0.0051
GORD	Serumurate overweight	25811787	uric_acid	European	Caution: using this data may yield results outside bounds due to relative low Z score of the SNP heritability of the trait; SNPs from the MHC (chr6 26M~34M) region was removed for this traits	0.0512	0.0556	0.9199	0.3576	0.5267	0.2343	0.9687	0.0212	-4.3e-05	0.0051
GORD	Mean platelet volume	22139419	haemotological	European	SNPs from the MHC (chr6 26M~34M) region was removed for this traits	0.0348	0.0569	0.6122	0.5404	0.3237	0.0508	0.9797	0.0102	-0.0025	0.0052
GORD	Neuroticism	27089181	personality	European	SNPs from the MHC (chr6 26M~34M) region was removed for this traits	0.3035	0.0508	5.9796	2.24e-09	0.0909	0.0076	0.9833	0.0124	0.0313	0.0066
GORD	Attention deficit hyperactivity disorder	20732625	psychiatric	European	Caution: using this data may yield results outside bounds due to relative low Z score of the SNP heritability of the trait; SNPs from the MHC (chr6 26M~34M) region was removed for this traits	0.4624	0.1215	3.8072	0.0001	0.249	0.0925	1.0066	0.0066	-0.0063	0.0047
GORD	Bipolar disorder	21926972	psychiatric	European	SNPs from the MHC (chr6 26M~34M) region was removed for this traits	-0.1193	0.0515	-2.3146	0.0206	0.4349	0.0376	1.0224	0.0079	0.0019	0.0051
GORD	PGC cross-disorder analysis	23453885	psychiatric	European	SNPs from the MHC (chr6 26M~34M) region was removed for this traits	-0.0141	0.049	-0.2877	0.7736	0.1733	0.0133	1.0133	0.0119	0.0107	0.0076
GORD	Major depressive disorder	22472876	psychiatric	European	SNPs from the MHC (chr6 26M~34M) region was removed for this traits	0.2328	0.0718	3.2433	0.0012	0.1701	0.0259	1.0058	0.0065	0.0051	0.0055
GORD	Autism spectrum disorder	0	psychiatric	European	SNPs from the MHC (chr6 26M~34M) region was removed for this traits	-0.2003	0.0542	-3.6959	0.0002	0.4555	0.0509	0.9655	0.0069	0.0092	0.0052
GORD	Parkinsons disease	19915575	neurological	European	SNPs from the MHC (chr6 26M~34M) region was removed for this traits	0.0377	0.0658	0.573	0.5667	0.3814	0.1211	1.126	0.0091	-0.0038	0.0053
GORD	Platelet count	22139419	haemotological	European	SNPs from the MHC (chr6 26M~34M) region was removed for this traits	0.0965	0.0439	2.1988	0.0279	0.1191	0.0113	0.9861	0.0087	-0.0007	0.0049
GORD	Rheumatoid Arthritis	24390342	autoimmune	European	SNPs from the MHC (chr6 26M~34M) region was removed for this traits	0.0972	0.0491	1.9817	0.0475	0.1608	0.0291	1.0222	0.0175	0.0065	0.0053
GORD	Schizophrenia	25056061	psychiatric	Mixed	Caution: using this data may yield less robust results due to minor departure of the LD structure; SNPs from the MHC (chr6 26M~34M) region was removed for this traits	0.005	0.0338	0.147	0.8831	0.4618	0.0202	1.0502	0.0133	0.0039	0.007
GORD	College completion	23722424	education	European	SNPs from the MHC (chr6 26M~34M) region was removed for this traits	-0.4348	0.0507	-8.5832	9.22e-18	0.078	0.0056	1.0245	0.0086	-0.0023	0.0059
GORD	Acetoacetate	27005778	metabolites	European	Caution: using this data may yield results outside bounds due to relative low Z score of the SNP heritability of the trait; SNPs from the MHC (chr6 26M~34M) region was removed for this traits	-0.026	0.0979	-0.2654	0.7907	0.0739	0.0305	0.9797	0.0075	0.0051	0.0044
GORD	Acetate	27005778	metabolites	European	Caution: using this data may yield results outside bounds due to relative low Z score of the SNP heritability of the trait; SNPs from the MHC (chr6 26M~34M) region was removed for this traits	-0.27	0.1181	-2.2858	0.0223	0.0512	0.0185	1.0029	0.007	0.0103	0.0049
GORD	Alanine	27005778	metabolites	European	SNPs from the MHC (chr6 26M~34M) region was removed for this traits	-0.0524	0.0838	-0.6255	0.5317	0.0912	0.0268	1.0084	0.0074	-0.0024	0.0047
GORD	Albumin	27005778	metabolites	European	Caution: using this data may yield results outside bounds due to relative low Z score of the SNP heritability of the trait; SNPs from the MHC (chr6 26M~34M) region was removed for this traits	-0.0871	0.1118	-0.779	0.436	0.0634	0.0257	0.9879	0.0071	-0.0043	0.0049
GORD	Apolipoprotein A-I	27005778	metabolites	European	SNPs from the MHC (chr6 26M~34M) region was removed for this traits	-0.2208	0.1071	-2.0617	0.0392	0.0744	0.0263	1.0037	0.0106	0.0078	0.0048
GORD	Apolipoprotein B	27005778	metabolites	European	SNPs from the MHC (chr6 26M~34M) region was removed for this traits	0.2451	0.1149	2.1331	0.0329	0.0824	0.0415	1.0086	0.0155	-0.0036	0.0049
GORD	Ratio of bisallylic groups to double bonds	27005778	metabolites	European	Caution: using this data may yield results outside bounds due to relative low Z score of the SNP heritability of the trait; SNPs from the MHC (chr6 26M~34M) region was removed for this traits	-0.0561	0.0603	-0.9299	0.3524	0.2951	0.1039	0.9771	0.0088	-0.0032	0.0052
GORD	Ratio of bisallylic groups to total fatty acids	27005778	metabolites	European	Caution: using this data may yield results outside bounds due to relative low Z score of the SNP heritability of the trait; SNPs from the MHC (chr6 26M~34M) region was removed for this traits	-0.0862	0.0666	-1.2954	0.1952	0.2703	0.0945	0.9862	0.0079	0.0002	0.005
GORD	Average number of methylene groups per a double bond	27005778	metabolites	European	Caution: using this data may yield results outside bounds due to relative low Z score of the SNP heritability of the trait; SNPs from the MHC (chr6 26M~34M) region was removed for this traits	0.1018	0.0809	1.2586	0.2082	0.1979	0.0769	0.9962	0.0081	-0.0003	0.005
GORD	Citrate	27005778	metabolites	European	SNPs from the MHC (chr6 26M~34M) region was removed for this traits	-0.2127	0.0986	-2.1567	0.031	0.0698	0.0219	1.0132	0.0075	0.0052	0.0044
GORD	Creatinine	27005778	metabolites	European	SNPs from the MHC (chr6 26M~34M) region was removed for this traits	0.0201	0.0692	0.2902	0.7716	0.1128	0.0256	1.0134	0.008	-0.0033	0.0047
GORD	Average number of double bonds in a fatty acid chain	27005778	metabolites	European	SNPs from the MHC (chr6 26M~34M) region was removed for this traits	-0.1005	0.0764	-1.3149	0.1885	0.1681	0.0532	1.0024	0.0076	0.0015	0.005
GORD	22:6 docosahexaenoic acid	27005778	metabolites	European	SNPs from the MHC (chr6 26M~34M) region was removed for this traits	-0.0556	0.0878	-0.6334	0.5265	0.1309	0.0377	0.9951	0.0076	-0.0057	0.0049
GORD	Free cholesterol to esterified cholesterol ratio	27005778	metabolites	European	Caution: using this data may yield results outside bounds due to relative low Z score of the SNP heritability of the trait; SNPs from the MHC (chr6 26M~34M) region was removed for this traits	-0.0126	0.1371	-0.0922	0.9265	0.0556	0.0518	1.0133	0.0118	0.0002	0.0049
GORD	Description of average fatty acid chain length; not actual carbon number	27005778	metabolites	European	SNPs from the MHC (chr6 26M~34M) region was removed for this traits	-0.133	0.1106	-1.2026	0.2291	0.0946	0.0369	0.9842	0.0073	0.0032	0.005
GORD	Omega-3 fatty acids	27005778	metabolites	European	SNPs from the MHC (chr6 26M~34M) region was removed for this traits	0.0176	0.0897	0.1963	0.8444	0.1493	0.043	0.9918	0.008	-0.0083	0.0054
GORD	Omega-9 and saturated fatty acids	27005778	metabolites	European	Caution: using this data may yield results outside bounds due to relative low Z score of the SNP heritability of the trait; SNPs from the MHC (chr6 26M~34M) region was removed for this traits	0.112	0.1038	1.0788	0.2807	0.0977	0.0459	0.9922	0.0085	-0.0017	0.005
GORD	Free cholesterol	27005778	metabolites	European	Caution: using this data may yield results outside bounds due to relative low Z score of the SNP heritability of the trait; SNPs from the MHC (chr6 26M~34M) region was removed for this traits	-0.068	0.1302	-0.5223	0.6015	0.0617	0.0405	1.0243	0.0104	0.0028	0.0048
GORD	Glucose	27005778	metabolites	European	SNPs from the MHC (chr6 26M~34M) region was removed for this traits	0.1334	0.0869	1.5347	0.1249	0.0848	0.0215	0.9965	0.0068	-0.0053	0.005
GORD	Glutamine	27005778	metabolites	European	SNPs from the MHC (chr6 26M~34M) region was removed for this traits	-0.162	0.1016	-1.5945	0.1108	0.0641	0.0216	1.0176	0.0079	0.0017	0.0049
GORD	Glycoprotein acetyls; mainly a1-acid glycoprotein	27005778	metabolites	European	SNPs from the MHC (chr6 26M~34M) region was removed for this traits	0.2334	0.0815	2.8647	0.0042	0.1056	0.0289	0.9834	0.0066	-0.0037	0.0046
GORD	Total cholesterol in HDL	27005778	metabolites	European	SNPs from the MHC (chr6 26M~34M) region was removed for this traits	-0.3464	0.0931	-3.7211	0.0002	0.0914	0.0257	1.0065	0.0119	0.0087	0.0047
GORD	Mean diameter for HDL particles	27005778	metabolites	European	SNPs from the MHC (chr6 26M~34M) region was removed for this traits	-0.3475	0.0897	-3.8746	0.0001	0.1145	0.029	1.0093	0.0201	0.0138	0.0049
GORD	Total cholesterol in IDL	27005778	metabolites	European	SNPs from the MHC (chr6 26M~34M) region was removed for this traits	0.1102	0.1119	0.9849	0.3247	0.0627	0.0489	1.0225	0.0209	-0.0037	0.0047
GORD	Free cholesterol in IDL	27005778	metabolites	European	SNPs from the MHC (chr6 26M~34M) region was removed for this traits	0.109	0.1079	1.0102	0.3124	0.0622	0.0443	1.0242	0.0213	-0.0014	0.0047
GORD	Total lipids in IDL	27005778	metabolites	European	SNPs from the MHC (chr6 26M~34M) region was removed for this traits	0.166	0.1159	1.4315	0.1523	0.0668	0.0467	1.0218	0.0196	-0.0042	0.0048
GORD	Concentration of IDL particles	27005778	metabolites	European	SNPs from the MHC (chr6 26M~34M) region was removed for this traits	0.1918	0.1164	1.6478	0.0994	0.0696	0.0448	1.0203	0.0186	-0.0044	0.0048
GORD	Phospholipids in IDL	27005778	metabolites	European	SNPs from the MHC (chr6 26M~34M) region was removed for this traits	0.1773	0.1281	1.3835	0.1665	0.0548	0.0434	1.0239	0.0203	-0.0027	0.0048
GORD	Triglycerides in IDL	27005778	metabolites	European	SNPs from the MHC (chr6 26M~34M) region was removed for this traits	0.2266	0.0923	2.4544	0.0141	0.1101	0.0362	1.0086	0.0153	-0.0036	0.005
GORD	Isoleucine	27005778	metabolites	European	SNPs from the MHC (chr6 26M~34M) region was removed for this traits	0.2424	0.1004	2.4149	0.0157	0.0672	0.0236	0.9966	0.0069	-0.0053	0.0049
GORD	Total cholesterol in large HDL	27005778	metabolites	European	SNPs from the MHC (chr6 26M~34M) region was removed for this traits	-0.4071	0.0929	-4.3837	1.17e-05	0.1021	0.0266	1.0066	0.0148	0.0116	0.0048
GORD	Cholesterol esters in large HDL	27005778	metabolites	European	SNPs from the MHC (chr6 26M~34M) region was removed for this traits	-0.3844	0.0866	-4.4361	9.16e-06	0.1194	0.0288	1.0013	0.0145	0.013	0.005
GORD	Free cholesterol in large HDL	27005778	metabolites	European	SNPs from the MHC (chr6 26M~34M) region was removed for this traits	-0.3689	0.0891	-4.1395	3.48e-05	0.1036	0.0267	1.0082	0.0147	0.0099	0.0048
GORD	Total lipids in large HDL	27005778	metabolites	European	SNPs from the MHC (chr6 26M~34M) region was removed for this traits	-0.3366	0.08	-4.2067	2.59e-05	0.128	0.0293	1.0007	0.0155	0.0106	0.0048
GORD	Concentration of large HDL particles	27005778	metabolites	European	SNPs from the MHC (chr6 26M~34M) region was removed for this traits	-0.3215	0.0787	-4.0842	4.42e-05	0.1301	0.0293	0.9995	0.0157	0.0103	0.0048
GORD	Phospholipids in large HDL	27005778	metabolites	European	SNPs from the MHC (chr6 26M~34M) region was removed for this traits	-0.3135	0.0785	-3.9966	6.43e-05	0.1258	0.0296	0.998	0.0146	0.0094	0.0047
GORD	Total cholesterol in large LDL	27005778	metabolites	European	SNPs from the MHC (chr6 26M~34M) region was removed for this traits	0.2081	0.1332	1.5622	0.1182	0.0571	0.0487	1.0189	0.0241	-0.0057	0.0047
GORD	Cholesterol esters in large LDL	27005778	metabolites	European	SNPs from the MHC (chr6 26M~34M) region was removed for this traits	0.1683	0.1153	1.46	0.1443	0.0693	0.0538	1.0155	0.0231	-0.0057	0.0047
GORD	Free cholesterol in large LDL	27005778	metabolites	European	SNPs from the MHC (chr6 26M~34M) region was removed for this traits	0.1779	0.1272	1.3982	0.1621	0.0553	0.0508	1.0213	0.0252	-0.0045	0.0046
GORD	Total lipids in large LDL	27005778	metabolites	European	SNPs from the MHC (chr6 26M~34M) region was removed for this traits	0.1829	0.12	1.5241	0.1275	0.0679	0.0543	1.0176	0.0233	-0.0052	0.0047
GORD	Concentration of large LDL particles	27005778	metabolites	European	SNPs from the MHC (chr6 26M~34M) region was removed for this traits	0.1921	0.1203	1.5967	0.1103	0.0688	0.053	1.0186	0.0225	-0.005	0.0048
GORD	Phospholipids in large LDL	27005778	metabolites	European	SNPs from the MHC (chr6 26M~34M) region was removed for this traits	0.2148	0.1352	1.5889	0.1121	0.0552	0.0463	1.0208	0.0226	-0.0055	0.0047
GORD	Total cholesterol in large VLDL	27005778	metabolites	European	SNPs from the MHC (chr6 26M~34M) region was removed for this traits	0.1348	0.072	1.8715	0.0613	0.1234	0.0291	0.9883	0.0069	-0.0002	0.0049
GORD	Cholesterol esters in large VLDL	27005778	metabolites	European	SNPs from the MHC (chr6 26M~34M) region was removed for this traits	0.2109	0.0672	3.1402	0.0017	0.1718	0.0349	0.9745	0.0074	-0.005	0.0049
GORD	Free cholesterol in large VLDL	27005778	metabolites	European	SNPs from the MHC (chr6 26M~34M) region was removed for this traits	0.1051	0.0704	1.4926	0.1355	0.1288	0.0301	0.986	0.0068	0.0015	0.0049
GORD	Total lipids in large VLDL	27005778	metabolites	European	SNPs from the MHC (chr6 26M~34M) region was removed for this traits	0.1891	0.0667	2.8331	0.0046	0.1477	0.0312	0.9819	0.0073	-0.0016	0.0046
GORD	Concentration of large VLDL particles	27005778	metabolites	European	SNPs from the MHC (chr6 26M~34M) region was removed for this traits	0.2034	0.0726	2.8024	0.0051	0.1401	0.0345	0.9705	0.0076	-0.0026	0.0046
GORD	Phospholipids in large VLDL	27005778	metabolites	European	SNPs from the MHC (chr6 26M~34M) region was removed for this traits	0.1387	0.0729	1.9012	0.0573	0.1225	0.031	0.9866	0.0072	0.0019	0.0048
GORD	Triglycerides in large VLDL	27005778	metabolites	European	SNPs from the MHC (chr6 26M~34M) region was removed for this traits	0.1636	0.0715	2.2885	0.0221	0.1186	0.0291	0.9856	0.0071	0.0016	0.0048
GORD	18:2 linoleic acid (LA)	27005778	metabolites	European	SNPs from the MHC (chr6 26M~34M) region was removed for this traits	-0.1061	0.0908	-1.1682	0.2427	0.1245	0.0503	1.0033	0.0096	0.005	0.0049
GORD	Total cholesterol in LDL	27005778	metabolites	European	SNPs from the MHC (chr6 26M~34M) region was removed for this traits	0.2181	0.1294	1.6859	0.0918	0.0625	0.0524	1.0167	0.0251	-0.0042	0.0047
GORD	Mean diameter for LDL particles	27005778	metabolites	European	Caution: using this data may yield results outside bounds due to relative low Z score of the SNP heritability of the trait; SNPs from the MHC (chr6 26M~34M) region was removed for this traits	-0.1243	0.1175	-1.0576	0.2902	0.0497	0.0257	0.9992	0.012	0.0013	0.0044
GORD	Leucine	27005778	metabolites	European	Caution: using this data may yield results outside bounds due to relative low Z score of the SNP heritability of the trait; SNPs from the MHC (chr6 26M~34M) region was removed for this traits	0.139	0.1224	1.1363	0.2558	0.0437	0.0208	1.0103	0.0069	-0.0041	0.0048
GORD	Total cholesterol in medium HDL	27005778	metabolites	European	Caution: using this data may yield results outside bounds due to relative low Z score of the SNP heritability of the trait; SNPs from the MHC (chr6 26M~34M) region was removed for this traits	-0.3113	0.1194	-2.6062	0.0092	0.055	0.0251	0.9987	0.0092	0.0031	0.0046
GORD	Cholesterol esters in medium HDL	27005778	metabolites	European	Caution: using this data may yield results outside bounds due to relative low Z score of the SNP heritability of the trait; SNPs from the MHC (chr6 26M~34M) region was removed for this traits	-0.3332	0.1335	-2.4959	0.0126	0.0546	0.0283	1.0007	0.0091	0.0048	0.0047
GORD	Free cholesterol in medium HDL	27005778	metabolites	European	SNPs from the MHC (chr6 26M~34M) region was removed for this traits	-0.2211	0.0936	-2.3621	0.0182	0.0686	0.0231	0.9967	0.0082	0.0024	0.0044
GORD	Total lipids in medium HDL	27005778	metabolites	European	Caution: using this data may yield results outside bounds due to relative low Z score of the SNP heritability of the trait; SNPs from the MHC (chr6 26M~34M) region was removed for this traits	-0.2234	0.1089	-2.0518	0.0402	0.0622	0.0258	0.9958	0.0081	0.0037	0.0045
GORD	Concentration of medium HDL particles	27005778	metabolites	European	Caution: using this data may yield results outside bounds due to relative low Z score of the SNP heritability of the trait; SNPs from the MHC (chr6 26M~34M) region was removed for this traits	-0.1807	0.1026	-1.7609	0.0783	0.0664	0.0256	0.994	0.0078	0.0033	0.0045
GORD	Phospholipids in medium HDL	27005778	metabolites	European	SNPs from the MHC (chr6 26M~34M) region was removed for this traits	-0.1989	0.0971	-2.0477	0.0406	0.0687	0.0231	0.9939	0.0079	0.0026	0.0045
GORD	Total cholesterol in medium LDL	27005778	metabolites	European	SNPs from the MHC (chr6 26M~34M) region was removed for this traits	0.2345	0.1282	1.8291	0.0674	0.0635	0.0486	1.0154	0.0232	-0.0062	0.0048
GORD	Cholesterol esters in medium LDL	27005778	metabolites	European	SNPs from the MHC (chr6 26M~34M) region was removed for this traits	0.1991	0.1138	1.7497	0.0802	0.0754	0.0521	1.0122	0.022	-0.0063	0.0047
GORD	Total lipids in medium LDL	27005778	metabolites	European	SNPs from the MHC (chr6 26M~34M) region was removed for this traits	0.1963	0.113	1.7377	0.0823	0.0764	0.0522	1.0118	0.0218	-0.0055	0.0048
GORD	Concentration of medium LDL particles	27005778	metabolites	European	SNPs from the MHC (chr6 26M~34M) region was removed for this traits	0.1993	0.1149	1.7343	0.0829	0.0752	0.0509	1.0132	0.021	-0.0049	0.0048
GORD	Phospholipids in medium LDL	27005778	metabolites	European	SNPs from the MHC (chr6 26M~34M) region was removed for this traits	0.2022	0.1129	1.7915	0.0732	0.0692	0.0434	1.0101	0.0198	-0.0047	0.0048
GORD	Total cholesterol in medium VLDL	27005778	metabolites	European	SNPs from the MHC (chr6 26M~34M) region was removed for this traits	0.1988	0.0721	2.7561	0.0058	0.1302	0.0365	0.9891	0.0081	-0.0055	0.0049
GORD	Cholesterol esters in medium VLDL	27005778	metabolites	European	SNPs from the MHC (chr6 26M~34M) region was removed for this traits	0.1858	0.0684	2.7169	0.0066	0.1575	0.0397	0.9835	0.0084	-0.0054	0.005
GORD	Free cholesterol in medium VLDL	27005778	metabolites	European	SNPs from the MHC (chr6 26M~34M) region was removed for this traits	0.2177	0.0759	2.8675	0.0041	0.1191	0.0341	0.9916	0.0073	-0.0042	0.0049
GORD	Total lipids in medium VLDL	27005778	metabolites	European	SNPs from the MHC (chr6 26M~34M) region was removed for this traits	0.2344	0.0679	3.4518	0.0006	0.1511	0.0365	0.9811	0.0075	-0.0056	0.0048
GORD	Concentration of medium VLDL particles	27005778	metabolites	European	SNPs from the MHC (chr6 26M~34M) region was removed for this traits	0.2446	0.0704	3.474	0.0005	0.1578	0.0377	0.9771	0.0079	-0.0078	0.0048
GORD	Phospholipids in medium VLDL	27005778	metabolites	European	SNPs from the MHC (chr6 26M~34M) region was removed for this traits	0.2397	0.0765	3.1349	0.0017	0.1185	0.0339	0.9927	0.0072	-0.0045	0.0048
GORD	Triglycerides in medium VLDL	27005778	metabolites	European	SNPs from the MHC (chr6 26M~34M) region was removed for this traits	0.2675	0.0815	3.2814	0.001	0.1032	0.0304	0.9956	0.0068	-0.0033	0.0049
GORD	Mono-unsaturated fatty acids	27005778	metabolites	European	Caution: using this data may yield results outside bounds due to relative low Z score of the SNP heritability of the trait; SNPs from the MHC (chr6 26M~34M) region was removed for this traits	0.1341	0.0886	1.5143	0.1299	0.118	0.0449	0.9838	0.0085	-0.001	0.0049
GORD	Phenylalanine	27005778	metabolites	European	Caution: using this data may yield results outside bounds due to relative low Z score of the SNP heritability of the trait; SNPs from the MHC (chr6 26M~34M) region was removed for this traits	0.2332	0.1183	1.9706	0.0488	0.058	0.0219	1.003	0.0069	-0.0009	0.005
GORD	Total lipids in small HDL	27005778	metabolites	European	Caution: using this data may yield results outside bounds due to relative low Z score of the SNP heritability of the trait; SNPs from the MHC (chr6 26M~34M) region was removed for this traits	0.1539	0.1115	1.3799	0.1676	0.0569	0.0271	1.0011	0.0074	-0.0071	0.0045
GORD	Triglycerides in small HDL	27005778	metabolites	European	Caution: using this data may yield results outside bounds due to relative low Z score of the SNP heritability of the trait; SNPs from the MHC (chr6 26M~34M) region was removed for this traits	0.3493	0.1131	3.0887	0.002	0.072	0.0284	0.9956	0.0091	-0.0046	0.0051
GORD	Total cholesterol in small LDL	27005778	metabolites	European	SNPs from the MHC (chr6 26M~34M) region was removed for this traits	0.1537	0.1081	1.4218	0.1551	0.0667	0.0464	1.0175	0.0202	-0.001	0.0047
GORD	Total lipids in small LDL	27005778	metabolites	European	SNPs from the MHC (chr6 26M~34M) region was removed for this traits	0.1942	0.1066	1.8229	0.0683	0.0832	0.0469	1.0089	0.018	-0.0041	0.0047
GORD	Concentration of small LDL particles	27005778	metabolites	European	SNPs from the MHC (chr6 26M~34M) region was removed for this traits	0.1792	0.0993	1.8047	0.0711	0.0918	0.0447	1.0073	0.0161	-0.0031	0.0047
GORD	Total cholesterol in small VLDL	27005778	metabolites	European	SNPs from the MHC (chr6 26M~34M) region was removed for this traits	0.1946	0.093	2.0933	0.0363	0.0893	0.0333	1.0055	0.0101	-0.0044	0.005
GORD	Free cholesterol in small VLDL	27005778	metabolites	European	SNPs from the MHC (chr6 26M~34M) region was removed for this traits	0.2141	0.0832	2.5729	0.0101	0.1129	0.0354	0.9986	0.0093	-0.0031	0.0051
GORD	Total lipids in small VLDL	27005778	metabolites	European	SNPs from the MHC (chr6 26M~34M) region was removed for this traits	0.2349	0.0739	3.1796	0.0015	0.1516	0.039	0.9883	0.0087	-0.0063	0.0051
GORD	Concentration of small VLDL particles	27005778	metabolites	European	SNPs from the MHC (chr6 26M~34M) region was removed for this traits	0.2377	0.0718	3.3114	0.0009	0.159	0.0394	0.986	0.0086	-0.0062	0.0051
GORD	Phospholipids in small VLDL	27005778	metabolites	European	SNPs from the MHC (chr6 26M~34M) region was removed for this traits	0.2103	0.0797	2.6384	0.0083	0.1201	0.0367	0.9959	0.009	-0.0059	0.0051
GORD	Triglycerides in small VLDL	27005778	metabolites	European	SNPs from the MHC (chr6 26M~34M) region was removed for this traits	0.2533	0.0781	3.2436	0.0012	0.1265	0.0357	0.9905	0.0083	-0.0032	0.0051
GORD	Serum total cholesterol	27005778	metabolites	European	Caution: using this data may yield results outside bounds due to relative low Z score of the SNP heritability of the trait; SNPs from the MHC (chr6 26M~34M) region was removed for this traits	-0.0121	0.1066	-0.1131	0.9099	0.0591	0.0401	1.024	0.0158	0.0027	0.0049
GORD	Serum total triglycerides	27005778	metabolites	European	SNPs from the MHC (chr6 26M~34M) region was removed for this traits	0.2027	0.0752	2.6951	0.007	0.1343	0.0369	0.9873	0.0081	-0.0017	0.005
GORD	Tyrosine	27005778	metabolites	European	Caution: using this data may yield results outside bounds due to relative low Z score of the SNP heritability of the trait; SNPs from the MHC (chr6 26M~34M) region was removed for this traits	0.1901	0.0978	1.9435	0.052	0.0777	0.0287	0.9981	0.0075	-0.0068	0.0052
GORD	Valine	27005778	metabolites	European	SNPs from the MHC (chr6 26M~34M) region was removed for this traits	0.1465	0.1157	1.2663	0.2054	0.0566	0.0196	1.0176	0.0071	-0.0047	0.005
GORD	Mean diameter for VLDL particles	27005778	metabolites	European	SNPs from the MHC (chr6 26M~34M) region was removed for this traits	0.2191	0.0741	2.9563	0.0031	0.1358	0.0352	0.9895	0.0091	-0.0042	0.0048
GORD	Total cholesterol in very large HDL	27005778	metabolites	European	Caution: using this data may yield results outside bounds due to relative low Z score of the SNP heritability of the trait; SNPs from the MHC (chr6 26M~34M) region was removed for this traits	-0.4992	0.2678	-1.8645	0.0623	0.0277	0.0226	1.014	0.0118	0.0155	0.0049
GORD	Free cholesterol in very large HDL	27005778	metabolites	European	Caution: using this data may yield results outside bounds due to relative low Z score of the SNP heritability of the trait; SNPs from the MHC (chr6 26M~34M) region was removed for this traits	-0.4523	0.1968	-2.2978	0.0216	0.0411	0.0249	1.016	0.0144	0.0141	0.0049
GORD	Total lipids in very large HDL	27005778	metabolites	European	Caution: using this data may yield results outside bounds due to relative low Z score of the SNP heritability of the trait; SNPs from the MHC (chr6 26M~34M) region was removed for this traits	-0.456	0.1695	-2.6896	0.0072	0.053	0.0266	1.0172	0.0153	0.016	0.0049
GORD	Concentration of very large HDL particles	27005778	metabolites	European	Caution: using this data may yield results outside bounds due to relative low Z score of the SNP heritability of the trait; SNPs from the MHC (chr6 26M~34M) region was removed for this traits	-0.4009	0.151	-2.6553	0.0079	0.0595	0.0264	1.0028	0.0158	0.0135	0.005
GORD	Phospholipids in very large HDL	27005778	metabolites	European	SNPs from the MHC (chr6 26M~34M) region was removed for this traits	-0.3866	0.1132	-3.4163	0.0006	0.0867	0.0292	1.0084	0.0178	0.0142	0.005
GORD	Triglycerides in very large HDL	27005778	metabolites	European	Caution: using this data may yield results outside bounds due to relative low Z score of the SNP heritability of the trait; SNPs from the MHC (chr6 26M~34M) region was removed for this traits	-0.0123	0.09	-0.1363	0.8916	0.0819	0.0265	1.0143	0.0291	0.0039	0.0047
GORD	Total lipids in very large VLDL	27005778	metabolites	European	SNPs from the MHC (chr6 26M~34M) region was removed for this traits	0.1366	0.0685	1.9951	0.046	0.1446	0.0305	0.9753	0.0074	-0.0002	0.0047
GORD	Concentration of very large VLDL particles	27005778	metabolites	European	SNPs from the MHC (chr6 26M~34M) region was removed for this traits	0.1634	0.0791	2.0647	0.039	0.1307	0.0304	0.9813	0.0075	-0.0004	0.0054
GORD	Phospholipids in very large VLDL	27005778	metabolites	European	SNPs from the MHC (chr6 26M~34M) region was removed for this traits	0.0976	0.0771	1.2647	0.206	0.1103	0.0283	0.9839	0.0069	0.0019	0.0048
GORD	Triglycerides in very large VLDL	27005778	metabolites	European	SNPs from the MHC (chr6 26M~34M) region was removed for this traits	0.0968	0.0699	1.385	0.1661	0.1251	0.0294	0.9785	0.007	0.0035	0.0048
GORD	Total lipids in very small VLDL	27005778	metabolites	European	SNPs from the MHC (chr6 26M~34M) region was removed for this traits	0.1871	0.0878	2.1301	0.0332	0.1074	0.0375	1.009	0.0128	-0.004	0.0048
GORD	Concentration of very small VLDL particles	27005778	metabolites	European	SNPs from the MHC (chr6 26M~34M) region was removed for this traits	0.2123	0.0829	2.561	0.0104	0.1193	0.0372	1.0034	0.0124	-0.0052	0.0049
GORD	Phospholipids in very small VLDL	27005778	metabolites	European	SNPs from the MHC (chr6 26M~34M) region was removed for this traits	0.1799	0.0995	1.8081	0.0706	0.0822	0.0388	1.0158	0.0158	-0.0046	0.0047
GORD	Triglycerides in very small VLDL	27005778	metabolites	European	SNPs from the MHC (chr6 26M~34M) region was removed for this traits	0.2472	0.0775	3.1898	0.0014	0.1481	0.0389	0.9937	0.0102	-0.0053	0.005
GORD	Total lipids in chylomicrons and largest VLDL particles	27005778	metabolites	European	SNPs from the MHC (chr6 26M~34M) region was removed for this traits	0.1426	0.0771	1.8512	0.0641	0.1283	0.0287	0.9867	0.0072	-0.0013	0.0048
GORD	Concentration of chylomicrons and largest VLDL particles	27005778	metabolites	European	SNPs from the MHC (chr6 26M~34M) region was removed for this traits	0.2042	0.0806	2.5351	0.0112	0.1243	0.0274	0.9855	0.0069	-0.0014	0.0047
GORD	Phospholipids in chylomicrons and largest VLDL particles	27005778	metabolites	European	SNPs from the MHC (chr6 26M~34M) region was removed for this traits	0.1263	0.0816	1.5472	0.1218	0.1008	0.0271	0.9833	0.0073	0.0002	0.0049
GORD	Triglycerides in chylomicrons and largest VLDL particles	27005778	metabolites	European	SNPs from the MHC (chr6 26M~34M) region was removed for this traits	0.1613	0.0838	1.9254	0.0542	0.0959	0.0273	0.9889	0.0072	0.0011	0.0048
GORD	Subjective well being	27089181	psychiatric	European	SNPs from the MHC (chr6 26M~34M) region was removed for this traits	-0.1645	0.0535	-3.0715	0.0021	0.0253	0.0021	1.0009	0.0076	-0.0105	0.006
GORD	Ever vs never smoked	20418890	smoking_behaviour	European	SNPs from the MHC (chr6 26M~34M) region was removed for this traits	0.3493	0.0519	6.7292	1.71e-11	0.0732	0.0066	0.9995	0.0063	-0.0022	0.0045
GORD	Triglycerides	20686565	lipids	European	SNPs from the MHC (chr6 26M~34M) region was removed for this traits	0.1952	0.0395	4.944	7.65e-07	0.1675	0.0285	0.969	0.0171	0.0055	0.006
GORD	Total Cholesterol	20686565	lipids	European	SNPs from the MHC (chr6 26M~34M) region was removed for this traits	0.1147	0.04	2.8651	0.0042	0.1323	0.0244	1.023	0.0374	-0.0032	0.0055
GORD	Lung cancer (all)	24880342	cancer	European	SNPs from the MHC (chr6 26M~34M) region was removed for this traits	0.1752	0.071	2.4689	0.0136	0.1308	0.0306	1.0064	0.0084	0.0006	0.0047
GORD	Lung cancer (squamous cell)	24880342	cancer	European	Caution: using this data may yield results outside bounds due to relative low Z score of the SNP heritability of the trait; SNPs from the MHC (chr6 26M~34M) region was removed for this traits	0.0716	0.1078	0.6646	0.5063	0.0495	0.0193	1.0077	0.0068	0.0067	0.005
GORD	Waist circumference	25673412	anthropometric	European	SNPs from the MHC (chr6 26M~34M) region was removed for this traits	0.2933	0.0335	8.7512	2.11e-18	0.1224	0.0049	0.8423	0.0084	-0.0012	0.0054
GORD	Waist-to-hip ratio	25673412	anthropometric	European	SNPs from the MHC (chr6 26M~34M) region was removed for this traits	0.3341	0.0375	8.9087	5.16e-19	0.1133	0.0072	0.9196	0.0094	-0.0014	0.0055
GORD	Multiple sclerosis	21833088	autoimmune	European	Caution: using this data may yield results outside bounds due to relative low Z score of the SNP heritability of the trait; SNPs from the MHC (chr6 26M~34M) region was removed for this traits	0.1335	0.1132	1.1792	0.2383	0.0572	0.0281	1.059	0.0094	0.0025	0.0061
GORD	Transferrin	25352340	metal	European	Caution: using this data may yield results outside bounds due to relative low Z score of the SNP heritability of the trait; SNPs from the MHC (chr6 26M~34M) region was removed for this traits	-0.0098	0.0682	-0.1432	0.8861	0.1625	0.0757	1.0621	0.025	0.0011	0.0061
GORD	Amyotrophic lateral sclerosis	27455348	neurological	European	Caution: using this data may yield results outside bounds due to relative low Z score of the SNP heritability of the trait; SNPs from the MHC (chr6 26M~34M) region was removed for this traits	-0.0402	0.0868	-0.4636	0.643	0.0489	0.0128	0.9945	0.0063	0.0063	0.0046
GORD	Lung adenocarcinoma	27488534	cancer	European	Caution: using this data may yield results outside bounds due to relative low Z score of the SNP heritability of the trait; SNPs from the MHC (chr6 26M~34M) region was removed for this traits	0.2412	0.1053	2.2904	0.022	0.0333	0.0118	1.017	0.0067	-0.0047	0.005
GORD	Squamous cell lung cancer	27488534	cancer	European	SNPs from the MHC (chr6 26M~34M) region was removed for this traits	0.1232	0.0976	1.2632	0.2065	0.0381	0.0123	1.0118	0.0062	0.0059	0.0049
GORD	Ferritin	25352340	metal	European	SNPs from the MHC (chr6 26M~34M) region was removed for this traits	0.172	0.0945	1.8203	0.0687	0.094	0.0265	1.0261	0.0095	-0.0032	0.0062
GORD	Difference in height between adolescence and adulthood; age 14	23449627	anthropometric	European	SNPs from the MHC (chr6 26M~34M) region was removed for this traits	0.0446	0.0826	0.5399	0.5893	0.4354	0.1077	0.983	0.0069	-0.0064	0.0047
GORD	Parents age at death	27015805	aging	European	SNPs from the MHC (chr6 26M~34M) region was removed for this traits	-0.1386	0.088	-1.5762	0.115	0.0292	0.0069	1.0153	0.0063	-0.0187	0.005
GORD	Urate	23263486	other	European	SNPs from the MHC (chr6 26M~34M) region was removed for this traits	0.1223	0.0367	3.3365	0.0008	0.1776	0.0592	0.9492	0.0517	-0.0071	0.0062
GORD	Mothers age at death	27015805	aging	European	SNPs from the MHC (chr6 26M~34M) region was removed for this traits	-0.3334	0.0815	-4.0892	4.33e-05	0.0344	0.0071	1.0147	0.0069	-0.0137	0.0047
GORD	Lung cancer	27488534	cancer	European	SNPs from the MHC (chr6 26M~34M) region was removed for this traits	0.2247	0.0638	3.5226	0.0004	0.3227	0.0673	1.0127	0.0079	-0.0041	0.0049
GORD	Fathers age at death	27015805	aging	European	SNPs from the MHC (chr6 26M~34M) region was removed for this traits	-0.1956	0.074	-2.6437	0.0082	0.0398	0.0067	1.0183	0.0069	-0.0121	0.0049
GORD	Systemic lupus erythematosus	26502338	autoimmune	European	SNPs from the MHC (chr6 26M~34M) region was removed for this traits	0.1277	0.0577	2.2146	0.0268	0.3819	0.0669	1.1083	0.0101	-0.0061	0.0057
GORD	Primary biliary cirrhosis	26394269	autoimmune	European	SNPs from the MHC (chr6 26M~34M) region was removed for this traits	0.0827	0.0582	1.422	0.155	0.3784	0.0642	1.0037	0.0101	0.0034	0.0055
GORD	Celiac disease	20190752	autoimmune	European	SNPs from the MHC (chr6 26M~34M) region was removed for this traits	-0.0101	0.0869	-0.116	0.9076	0.2928	0.0531	1.0689	0.0114	-0.0002	0.0085
GORD	Difference in height between childhood and adulthood; age 8	23449627	anthropometric	European	SNPs from the MHC (chr6 26M~34M) region was removed for this traits	-0.0088	0.0652	-0.1356	0.8921	0.3434	0.0542	0.9701	0.008	-0.0031	0.0049
GORD	Sitting height ratio	25865494	anthropometric	European	SNPs from the MHC (chr6 26M~34M) region was removed for this traits	-0.0889	0.0609	-1.4582	0.1448	0.2209	0.0298	0.9805	0.008	-0.0058	0.0052
GORD	Height; Females at age 10 and males at age 12	23449627	anthropometric	European	SNPs from the MHC (chr6 26M~34M) region was removed for this traits	-0.1117	0.057	-1.9578	0.0503	0.4283	0.0459	0.9529	0.0077	0.005	0.0058
GORD	Sleep duration	27494321	sleeping	European	SNPs from the MHC (chr6 26M~34M) region was removed for this traits	-0.1423	0.0539	-2.6425	0.0082	0.0553	0.005	1.0203	0.0077	-0.0085	0.0053
GORD	Birth weight	27680694	anthropometric	European	SNPs from the MHC (chr6 26M~34M) region was removed for this traits	-0.1403	0.0376	-3.7306	0.0002	0.1036	0.007	1.0377	0.0098	-0.0018	0.005
GORD	Chronotype	27494321	sleeping	European	SNPs from the MHC (chr6 26M~34M) region was removed for this traits	-0.0166	0.0404	-0.4107	0.6813	0.1014	0.006	1.0138	0.0084	-0.0028	0.0053
GORD	Years of schooling (proxy cognitive performance)	25201988	education	European	SNPs from the MHC (chr6 26M~34M) region was removed for this traits	-0.4297	0.0473	-9.0847	1.04e-19	0.105	0.0078	1.0308	0.0094	-0.0037	0.0063
GORD	Years of schooling 2013	23722424	education	European	SNPs from the MHC (chr6 26M~34M) region was removed for this traits	-0.4074	0.0472	-8.6365	5.79e-18	0.0843	0.0064	1.019	0.009	-0.0047	0.006
GORD	Neuroticism	24828478	personality	European	SNPs from the MHC (chr6 26M~34M) region was removed for this traits	0.3552	0.0875	4.0586	4.94e-05	0.0151	0.0033	1.0069	0.0067	-0.0004	0.0054
GORD	Lumbar spine bone mineral density	22504420	bone	Mixed	Caution: using these data may yield less robust results due to minor departure of the LD structure; SNPs from the MHC (chr6 26M-34M) region were removed for this trait	-0.0372	0.0461	-0.8067	0.4198	0.265	0.0256	1.0174	0.0091	-0.002	0.0054
GORD	Femoral neck bone mineral density	22504420	bone	Mixed	Caution: using these data may yield less robust results due to minor departure of the LD structure; SNPs from the MHC (chr6 26M-34M) region were removed for this trait	-0.0408	0.0436	-0.9348	0.3499	0.3062	0.0243	0.9788	0.008	-0.0054	0.0054
GORD	Age of first birth	27798627	reproductive	European	SNPs from the MHC (chr6 26M~34M) region was removed for this traits	-0.3574	0.0373	-9.577	9.99e-22	0.0632	0.0035	0.9505	0.0077	-0.0184	0.0048
GORD	Number of children ever born	27798627	reproductive	European	SNPs from the MHC (chr6 26M~34M) region was removed for this traits	0.202	0.0469	4.307	1.65e-05	0.0255	0.0018	0.9708	0.0071	0.0071	0.0049
GORD	Forced expiratory volume in 1 second (FEV1)	28166213	lung_function	European	SNPs from the MHC (chr6 26M~34M) region was removed for this traits	0.0003	0.0413	0.0069	0.9945	0.2674	0.017	0.9677	0.0074	-0.0004	0.0051
GORD	Forced Vital capacity(FVC)	28166213	lung_function	European	SNPs from the MHC (chr6 26M~34M) region was removed for this traits	-0.0185	0.0406	-0.4565	0.648	0.2627	0.0157	0.9736	0.0077	-0.0012	0.0049
GORD	Forced expiratory volume in 1 second (FEV1)/Forced Vital capacity(FVC)	28166213	lung_function	European	SNPs from the MHC (chr6 26M~34M) region was removed for this traits	0.0223	0.0424	0.5259	0.599	0.2584	0.0208	0.9741	0.0095	0.0021	0.0049
GORD	Forced expiratory volume in 1 second (FEV1)	26635082	lung_function	European	SNPs from the MHC (chr6 26M~34M) region was removed for this traits	-0.0735	0.0597	-1.2303	0.2186	0.1431	0.0161	0.9896	0.0071	0.002	0.0054
GORD	Forced expiratory volume in 1 second (FEV1)/Forced Vital capacity(FVC)	26635082	lung_function	European	SNPs from the MHC (chr6 26M~34M) region was removed for this traits	-0.0652	0.0637	-1.0235	0.3061	0.1111	0.0148	0.9831	0.0069	0.0009	0.0052
GORD	Forced Vital capacity(FVC)	26635082	lung_function	European	SNPs from the MHC (chr6 26M~34M) region was removed for this traits	-0.0449	0.0547	-0.8202	0.4121	0.1459	0.0157	0.9857	0.007	1.2e-05	0.0052
GORD	Forced expiratory volume in 1 second (FEV1)	21946350	lung_function	European	SNPs from the MHC (chr6 26M~34M) region was removed for this traits	-0.0961	0.0751	-1.2794	0.2008	0.1707	0.021	0.8823	0.0121	0.0092	0.0088
GORD	Forced expiratory volume in 1 second (FEV1)/Forced Vital capacity(FVC)	21946350	lung_function	European	SNPs from the MHC (chr6 26M~34M) region was removed for this traits	-0.0615	0.0561	-1.0968	0.2727	0.1251	0.014	0.9272	0.0082	-0.002	0.0051
GORD	Attention deficit hyperactivity disorder (GC)	27663945	psychiatric	European	Caution: using this data may yield results outside bounds due to relative low Z score of the SNP heritability of the trait; SNPs from the MHC (chr6 26M~34M) region was removed for this traits	0.3509	0.1196	2.9328	0.0034	0.0764	0.0296	0.9924	0.0078	-0.0013	0.0053
GORD	Attention deficit hyperactivity disorder (No GC)	27663945	psychiatric	European	Caution: using this data may yield results outside bounds due to relative low Z score of the SNP heritability of the trait; SNPs from the MHC (chr6 26M~34M) region was removed for this traits	0.3508	0.1193	2.9407	0.0033	0.0775	0.03	1.007	0.0079	-0.0013	0.0053
GORD	Primary sclerosing cholangitis	27992413	autoimmune	Mixed	Caution: using this data may yield results outside bounds due to relative low Z score of the SNP heritability of the trait; SNPs from the MHC (chr6 26M~34M) region was removed for this traits	-0.1811	0.0525	-3.4514	0.0006	0.3951	0.1599	0.994	0.0162	0.0068	0.0058
GORD	Intelligence	28530673	cognitive	European	SNPs from the MHC (chr6 26M~34M) region was removed for this traits	-0.3562	0.0374	-9.5231	1.68e-21	0.1908	0.0105	1.0071	0.0085	-0.0084	0.0048
GORD	Insomnia	28604731	sleeping	European	SNPs from the MHC (chr6 26M~34M) region was removed for this traits	0.4098	0.0586	6.9965	2.62e-12	0.0466	0.005	1.0046	0.0068	0.022	0.0048
GORD	Ischemic stroke	26935894	cardiometabolic	Mixed	Caution: using these data may yield less robust results due to minor departure of the LD structure; SNPs from the MHC (chr6 26M-34M) region were removed for this trait	NA	NA	NA	NA	NA	NA	NA	NA	NA	NA
GORD	Insomnia	27992416	sleeping	European	SNPs from the MHC (chr6 26M~34M) region was removed for this traits	0.3906	0.0512	7.6357	2.25e-14	0.131	0.0117	1.0046	0.0081	0.0255	0.005
GORD	Excessive daytime sleepiness	27992416	sleeping	European	SNPs from the MHC (chr6 26M~34M) region was removed for this traits	0.1674	0.0548	3.0557	0.0022	0.0539	0.005	1.0032	0.0071	0.0134	0.0046
GORD	Forced expiratory volume in 1 second	0	lung_function	European	SNPs from the MHC (chr6 26M~34M) region was removed for this traits	-0.0322	0.0298	-1.0829	0.2789	0.1646	0.0063	0.9915	0.0152	-0.0016	0.0062
GORD	Forced vital capacity	0	lung_function	European	SNPs from the MHC (chr6 26M~34M) region was removed for this traits	-0.0373	0.029	-1.2831	0.1995	0.1601	0.0059	1	0.0149	-0.0047	0.006
GORD	FEV1/FVC	0	lung_function	European	SNPs from the MHC (chr6 26M~34M) region was removed for this traits	0.0048	0.0284	0.1693	0.8655	0.1649	0.0097	0.9728	0.0226	0.0069	0.0062
GORD	Peak expiratory flow	0	lung_function	European	SNPs from the MHC (chr6 26M~34M) region was removed for this traits	0.0201	0.0297	0.6755	0.4994	0.1378	0.0081	0.9772	0.0201	0.0027	0.0058
GORD	Forced expiratory volume in 1 second	0	lung_function	European	SNPs from the MHC (chr6 26M~34M) region was removed for this traits	-0.0248	0.0304	-0.8152	0.4149	0.1766	0.0069	0.9568	0.0136	-0.0016	0.0059
GORD	Forced vital capacity	0	lung_function	European	SNPs from the MHC (chr6 26M~34M) region was removed for this traits	-0.0393	0.0296	-1.3295	0.1837	0.1738	0.0063	0.9631	0.0126	-0.0039	0.0058
GORD	FEV1/FVC	0	lung_function	European	SNPs from the MHC (chr6 26M~34M) region was removed for this traits	0.0204	0.0286	0.7132	0.4757	0.1931	0.0115	0.9393	0.0219	0.0066	0.0062
GORD	Peak expiratory flow	0	lung_function	European	SNPs from the MHC (chr6 26M~34M) region was removed for this traits	0.0173	0.0296	0.5858	0.558	0.1447	0.0085	0.9688	0.0192	0.0035	0.006
GORD	Forced expiratory volume in 1 second	0	lung_function	European	SNPs from the MHC (chr6 26M~34M) region was removed for this traits	-0.0753	0.0439	-1.7132	0.0867	0.1302	0.0101	0.9933	0.0083	-0.001	0.0052
GORD	Forced vital capacity	0	lung_function	European	SNPs from the MHC (chr6 26M~34M) region was removed for this traits	-0.0471	0.0445	-1.0592	0.2895	0.1181	0.0098	1.0001	0.0087	-0.0022	0.0049
GORD	FEV1/FVC	0	lung_function	European	SNPs from the MHC (chr6 26M~34M) region was removed for this traits	-0.0708	0.0514	-1.3777	0.1683	0.0955	0.0096	0.9931	0.0079	0.0013	0.005
GORD	Peak expiratory flow	0	lung_function	European	SNPs from the MHC (chr6 26M~34M) region was removed for this traits	0.0798	0.0814	0.9802	0.327	0.0907	0.02	0.974	0.0067	-0.0052	0.0046
GORD	Idiopathic pulmonary fibrosis	29066090	lung_function	European	Caution: using this data may yield results outside bounds due to relative low Z score of the SNP heritability of the trait; SNPs from the MHC (chr6 26M~34M) region was removed for this traits	0.0868	0.1516	0.5726	0.5669	0.1447	0.1053	0.8365	0.0059	0.0004	0.0046
GORD	Cigarettes Per Day	30617275	smoking_behaviour	European	Caution: using this data may yield results outside bounds due to relative low Z score of the SNP heritability of the trait; SNPs from the MHC (chr6 26M~34M) region was removed for this traits	0.121	0.0666	1.8172	0.0692	0.0208	0.0115	1.0051	0.0163	0.015	0.0063
GORD	Smoking Cessation	30617275	smoking_behaviour	European	Caution: using this data may yield results outside bounds due to relative low Z score of the SNP heritability of the trait; SNPs from the MHC (chr6 26M~34M) region was removed for this traits	-0.4595	0.181	-2.5386	0.0111	0.007	0.0023	0.9985	0.0155	0.0272	0.014
GORD	Smoking Initiation	30617275	smoking_behaviour	European	SNPs from the MHC (chr6 26M~34M) region was removed for this traits	0.2829	0.0767	3.6871	0.0002	0.0049	0.0011	1.105	0.0089	0.0021	0.0064
GORD	Pack Years	30617275	smoking_behaviour	European	Caution: using this data may yield results outside bounds due to relative low Z score of the SNP heritability of the trait; SNPs from the MHC (chr6 26M~34M) region was removed for this traits	0.1338	0.1429	0.9368	0.3489	0.1041	0.0462	1.0336	0.0385	0.0325	0.0277
GORD	Own birth weight	31043758	anthropometric	European	SNPs from the MHC (chr6 26M~34M) region was removed for this traits	-0.1383	0.0323	-4.281	1.86e-05	0.099	0.0056	1.0781	0.0159	-0.0029	0.0058
GORD	Own birth weight	31043758	anthropometric	Mixed	SNPs from the MHC (chr6 26M~34M) region was removed for this traits	-0.1345	0.0318	-4.2347	2.29e-05	0.0946	0.0053	1.0694	0.0155	-0.0029	0.0057
GORD	Own birth weight (fetal effect) adjusted for maternal genotype	31043758	anthropometric	European	SNPs from the MHC (chr6 26M~34M) region was removed for this traits	-0.1156	0.0441	-2.6228	0.0087	0.0303	0.003	1.0345	0.0094	-0.0004	0.0052
GORD	Offspring birth weight (maternal effect) adjusted for offspring genotype	31043758	anthropometric	European	SNPs from the MHC (chr6 26M~34M) region was removed for this traits	-0.1162	0.0367	-3.1633	0.0016	0.1039	0.0061	1.0505	0.0113	-0.0031	0.0058
GORD	Offspring birth weight	31043758	anthropometric	Mixed	SNPs from the MHC (chr6 26M~34M) region was removed for this traits	-0.1173	0.0357	-3.2903	0.001	0.0991	0.0055	1.0404	0.011	-0.0027	0.0058
GORD	Offspring birth weight	31043758	anthropometric	European	SNPs from the MHC (chr6 26M~34M) region was removed for this traits	-0.0891	0.0483	-1.8447	0.0651	0.0294	0.0026	1.0234	0.0081	-0.0038	0.0053
IBS	Adiponectin	22479202	cardiometabolic	Mixed	Caution: using this data may yield less robust results due to minor departure of the LD structure; SNPs from the MHC (chr6 26M~34M) region was removed for this traits	-0.0269	0.1188	-0.2261	0.8211	0.1167	0.0265	1.024	0.0136	-0.0009	0.0052
IBS	Age of smoking initiation	20418890	smoking_behaviour	European	SNPs from the MHC (chr6 26M~34M) region was removed for this traits	-0.0838	0.165	-0.5077	0.6117	0.0571	0.0182	1.0018	0.0063	-0.0022	0.0049
IBS	Child birth length	25281659	anthropometric	European	SNPs from the MHC (chr6 26M~34M) region was removed for this traits	0.122	0.115	1.0606	0.2889	0.1706	0.0246	0.992	0.0074	-0.0058	0.0058
IBS	Child birth weight	23202124	anthropometric	European	SNPs from the MHC (chr6 26M~34M) region was removed for this traits	0.1559	0.1034	1.5079	0.1316	0.1113	0.018	1.0052	0.0057	-0.0057	0.0046
IBS	Body mass index	20935630	anthropometric	European	SNPs from the MHC (chr6 26M~34M) region was removed for this traits	-0.0651	0.0619	-1.0515	0.293	0.1909	0.0096	1.0073	0.0108	-0.0026	0.006
IBS	Body fat	26833246	anthropometric	Mixed	Caution: using this data may yield less robust results due to minor departure of the LD structure; SNPs from the MHC (chr6 26M~34M) region was removed for this traits	0.0336	0.0733	0.4581	0.6468	0.1079	0.0082	0.9025	0.0067	0.0004	0.0048
IBS	Coronary artery disease	26343387	cardiometabolic	Mixed	Caution: using this data may yield less robust results due to minor departure of the LD structure; SNPs from the MHC (chr6 26M~34M) region was removed for this traits	0.0597	0.0626	0.9533	0.3404	0.0793	0.0058	1.0452	0.0098	-0.0084	0.0054
IBS	Childhood IQ	23358156	education	European	SNPs from the MHC (chr6 26M~34M) region was removed for this traits	0.0861	0.1225	0.7028	0.4822	0.2732	0.044	1.0029	0.0093	-0.0056	0.0061
IBS	Childhood obesity	22484627	anthropometric	European	SNPs from the MHC (chr6 26M~34M) region was removed for this traits	0.0525	0.0857	0.6123	0.5403	0.4153	0.0449	0.9255	0.0078	-0.0084	0.0049
IBS	Cigarettes smoked per day	20418890	smoking_behaviour	European	SNPs from the MHC (chr6 26M~34M) region was removed for this traits	0.0123	0.128	0.0961	0.9234	0.0528	0.016	1.0108	0.0067	0.004	0.0045
IBS	Type 2 Diabetes	22885922	glycemic	European	SNPs from the MHC (chr6 26M~34M) region was removed for this traits	0.0405	0.0946	0.4284	0.6684	0.0883	0.0096	1.0087	0.0075	-0.0012	0.0057
IBS	Depressive symptoms	27089181	psychiatric	European	SNPs from the MHC (chr6 26M~34M) region was removed for this traits	0.5224	0.0859	6.0818	1.19e-09	0.0477	0.004	0.9989	0.0077	0.0112	0.0051
IBS	Eczema	26482879	autoimmune	Mixed	Caution: using this data may yield less robust results due to minor departure of the LD structure; SNPs from the MHC (chr6 26M~34M) region was removed for this traits	0.0295	0.1253	0.2354	0.8139	0.068	0.0156	1.0232	0.0077	0.0066	0.0047
IBS	Years of schooling 2016	27225129	education	European	SNPs from the MHC (chr6 26M~34M) region was removed for this traits	-0.1484	0.0432	-3.4386	0.0006	0.1264	0.0045	0.9298	0.0098	-0.0009	0.0052
IBS	ICV	25607358	brain_volume	European	SNPs from the MHC (chr6 26M~34M) region was removed for this traits	0.143	0.1341	1.0659	0.2865	0.1719	0.0453	1.0033	0.0071	-0.008	0.0047
IBS	Mean Accumbens	25607358	brain_volume	European	Caution: using this data may yield results outside bounds due to relative low Z score of the SNP heritability of the trait; SNPs from the MHC (chr6 26M~34M) region was removed for this traits	-0.085	0.177	-0.4803	0.631	0.0891	0.0366	0.9796	0.0063	0.004	0.0046
IBS	Mean Caudate	25607358	brain_volume	European	SNPs from the MHC (chr6 26M~34M) region was removed for this traits	0.0488	0.1066	0.458	0.647	0.252	0.0363	0.9679	0.006	-0.0045	0.0047
IBS	Mean Hippocampus	25607358	brain_volume	European	SNPs from the MHC (chr6 26M~34M) region was removed for this traits	-0.0893	0.1493	-0.5983	0.5496	0.1404	0.0408	0.9884	0.0066	0.0038	0.0049
IBS	Mean Pallidum	25607358	brain_volume	European	SNPs from the MHC (chr6 26M~34M) region was removed for this traits	0.0738	0.1381	0.5344	0.5931	0.1659	0.0429	0.9765	0.0076	-0.0019	0.0051
IBS	Mean Putamen	25607358	brain_volume	European	SNPs from the MHC (chr6 26M~34M) region was removed for this traits	0.081	0.0929	0.8722	0.3831	0.2927	0.048	0.9518	0.0074	-0.0003	0.0044
IBS	Mean Thalamus	25607358	brain_volume	European	SNPs from the MHC (chr6 26M~34M) region was removed for this traits	-0.1381	0.1404	-0.9837	0.3253	0.1385	0.0396	0.9803	0.0065	0.0038	0.0047
IBS	Crohns disease	26192919	autoimmune	European	SNPs from the MHC (chr6 26M~34M) region was removed for this traits	0.0595	0.0688	0.8648	0.3871	0.5087	0.0601	1.0207	0.0108	0.0075	0.0051
IBS	Inflammatory Bowel Disease (Euro)	26192919	autoimmune	European	SNPs from the MHC (chr6 26M~34M) region was removed for this traits	0.1561	0.066	2.3638	0.0181	0.3352	0.0339	1.0522	0.0105	-0.005	0.0051
IBS	Ulcerative colitis	26192919	autoimmune	European	SNPs from the MHC (chr6 26M~34M) region was removed for this traits	0.1645	0.0772	2.13	0.0332	0.2532	0.0314	1.0495	0.0105	-0.0078	0.0047
IBS	Extreme bmi	23563607	anthropometric	European	SNPs from the MHC (chr6 26M~34M) region was removed for this traits	-0.1316	0.0896	-1.4685	0.142	0.6976	0.0578	1.0283	0.0123	0.0095	0.0072
IBS	Forearm Bone mineral density	26367794	bone	Mixed	Caution: using this data may yield results outside bounds due to relative low Z score of the SNP heritability of the trait; using this data may yield less robust results due to minor departure of the LD structure; SNPs from the MHC (chr6 26M~34M) region was removed for this traits	0.0043	0.2162	0.0198	0.9842	0.0732	0.0434	1.0149	0.0068	-0.0025	0.0048
IBS	Fasting glucose main effect	22581228	glycemic	European	SNPs from the MHC (chr6 26M~34M) region was removed for this traits	0.0778	0.0811	0.9589	0.3376	0.0966	0.0189	1.0009	0.01	-0.0051	0.0049
IBS	Fasting insulin main effect	22581228	glycemic	European	SNPs from the MHC (chr6 26M~34M) region was removed for this traits	0.003	0.0929	0.0323	0.9742	0.0674	0.0095	1.018	0.007	-0.0019	0.0045
IBS	Fasting proinsulin	20081858	glycemic	European	Caution: using this data may yield results outside bounds due to relative low Z score of the SNP heritability of the trait; SNPs from the MHC (chr6 26M~34M) region was removed for this traits	-0.0484	0.1323	-0.3662	0.7143	0.189	0.0888	0.981	0.0101	0.0033	0.0049
IBS	Femoral Neck bone mineral density	26367794	bone	Mixed	Caution: using this data may yield less robust results due to minor departure of the LD structure; SNPs from the MHC (chr6 26M~34M) region was removed for this traits	-0.0567	0.0742	-0.7646	0.4445	0.123	0.0149	0.9778	0.0082	0.0072	0.0049
IBS	Urinary albumin-to-creatinine ratio (non-diabetes)	26631737	kidney	European	SNPs from the MHC (chr6 26M~34M) region was removed for this traits	-0.1382	0.1307	-1.0577	0.2902	0.0522	0.0104	0.996	0.0072	-0.0027	0.0056
IBS	Chronic Kidney Disease	26831199	kidney	Mixed	Caution: using this data may yield less robust results due to minor departure of the LD structure; SNPs from the MHC (chr6 26M~34M) region was removed for this traits	0.0609	0.1383	0.4401	0.6599	0.0183	0.0057	1.0164	0.0097	-0.0016	0.0054
IBS	Serum creatinine (non-diabetes)	26831199	kidney	Mixed	Caution: using this data may yield less robust results due to minor departure of the LD structure; SNPs from the MHC (chr6 26M~34M) region was removed for this traits	-0.0509	0.0656	-0.7749	0.4384	0.1164	0.0109	0.9753	0.0131	0.0006	0.0057
IBS	Serum creatinine	26831199	kidney	Mixed	Caution: using this data may yield less robust results due to minor departure of the LD structure; SNPs from the MHC (chr6 26M~34M) region was removed for this traits	-0.01	0.065	-0.1537	0.8778	0.1083	0.0095	0.9738	0.0133	-0.0038	0.0056
IBS	Serum cystatin c	26831199	kidney	Mixed	Caution: using this data may yield less robust results due to minor departure of the LD structure; SNPs from the MHC (chr6 26M~34M) region was removed for this traits	-0.0219	0.0876	-0.2495	0.803	0.1653	0.0688	0.9648	0.0147	-0.0019	0.005
IBS	Urinary albumin-to-creatinine ratio	26631737	kidney	European	SNPs from the MHC (chr6 26M~34M) region was removed for this traits	-0.1268	0.1248	-1.0165	0.3094	0.0454	0.0088	0.9962	0.007	-0.0036	0.0053
IBS	Former vs Current smoker	20418890	smoking_behaviour	European	SNPs from the MHC (chr6 26M~34M) region was removed for this traits	-0.0489	0.1401	-0.3494	0.7268	0.0595	0.0108	1.0035	0.0066	-0.0015	0.005
IBS	Asthma	17611496	autoimmune	European	SNPs from the MHC (chr6 26M~34M) region was removed for this traits	0.1398	0.1297	1.0777	0.2812	0.1146	0.0286	1.0124	0.0087	0.0008	0.0058
IBS	Anorexia Nervosa	24514567	psychiatric	European	SNPs from the MHC (chr6 26M~34M) region was removed for this traits	0.0849	0.065	1.3071	0.1912	0.5266	0.0297	0.9085	0.0072	0.0016	0.0052
IBS	Extreme height	23563607	anthropometric	European	SNPs from the MHC (chr6 26M~34M) region was removed for this traits	0.0207	0.071	0.2911	0.771	1.2515	0.113	1.0285	0.0188	-0.0069	0.0086
IBS	Extreme waist-to-hip ratio	23563607	anthropometric	European	SNPs from the MHC (chr6 26M~34M) region was removed for this traits	0.0828	0.1359	0.6088	0.5427	0.3545	0.0607	0.9785	0.0087	-0.0076	0.0068
IBS	Height_2010	20881960	anthropometric	European	SNPs from the MHC (chr6 26M~34M) region was removed for this traits	-0.0398	0.0483	-0.8249	0.4094	0.287	0.0166	1.0136	0.018	0.0009	0.0066
IBS	Obesity class 1	23563607	anthropometric	European	SNPs from the MHC (chr6 26M~34M) region was removed for this traits	-0.0679	0.0625	-1.0863	0.2773	0.2195	0.0124	1.0129	0.0112	0.0024	0.0061
IBS	Obesity class 2	23563607	anthropometric	European	SNPs from the MHC (chr6 26M~34M) region was removed for this traits	-0.109	0.0703	-1.5511	0.1209	0.1871	0.0136	0.9979	0.0102	0.0045	0.0068
IBS	Obesity class 3	23563607	anthropometric	European	SNPs from the MHC (chr6 26M~34M) region was removed for this traits	-0.0559	0.0961	-0.582	0.5606	0.1218	0.0147	0.9802	0.009	0.0038	0.0061
IBS	Overweight	23563607	anthropometric	European	SNPs from the MHC (chr6 26M~34M) region was removed for this traits	-0.0507	0.0658	-0.7711	0.4407	0.1108	0.0066	1.0206	0.0093	0.003	0.0057
IBS	Neo-conscientiousness	21173776	personality	European	Caution: using this data may yield results outside bounds due to relative low Z score of the SNP heritability of the trait; SNPs from the MHC (chr6 26M~34M) region was removed for this traits	0.099	0.1895	0.5222	0.6016	0.0726	0.0307	1.0005	0.0071	-0.0052	0.0053
IBS	Neo-openness to experience	21173776	personality	European	SNPs from the MHC (chr6 26M~34M) region was removed for this traits	0.0265	0.1374	0.1932	0.8468	0.1028	0.0264	0.9936	0.0066	-0.0019	0.0052
IBS	HDL cholesterol	20686565	lipids	European	SNPs from the MHC (chr6 26M~34M) region was removed for this traits	-0.0948	0.0705	-1.3444	0.1788	0.1284	0.0228	1.0568	0.0499	0.0087	0.0053
IBS	Hip circumference	25673412	anthropometric	European	SNPs from the MHC (chr6 26M~34M) region was removed for this traits	-0.0476	0.0543	-0.8772	0.3804	0.1281	0.0057	0.8586	0.0082	0.0004	0.005
IBS	Alzheimers disease	24162737	neurological	European	SNPs from the MHC (chr6 26M~34M) region was removed for this traits	-0.0616	0.1544	-0.3991	0.6898	0.0411	0.0232	1.0705	0.0335	0.0035	0.0049
IBS	Infant head circumference	22504419	anthropometric	European	SNPs from the MHC (chr6 26M~34M) region was removed for this traits	-0.1982	0.1403	-1.413	0.1577	0.2303	0.0444	0.9902	0.007	0.0002	0.0051
IBS	LDL cholesterol	20686565	lipids	European	SNPs from the MHC (chr6 26M~34M) region was removed for this traits	-0.08	0.0833	-0.9601	0.337	0.1021	0.0297	1.0542	0.0524	-0.0074	0.006
IBS	Leptin_adjBMI	26833098	hormone	European	SNPs from the MHC (chr6 26M~34M) region was removed for this traits	0.0044	0.1111	0.0397	0.9683	0.0952	0.0186	1.0035	0.0074	0.0041	0.0049
IBS	Leptin_not_adjBMI	26833098	hormone	European	SNPs from the MHC (chr6 26M~34M) region was removed for this traits	-0.0068	0.0979	-0.0691	0.9449	0.1035	0.0164	0.9908	0.0069	0.0048	0.0044
IBS	Lumbar Spine bone mineral density	26367794	bone	Mixed	Caution: using this data may yield less robust results due to minor departure of the LD structure; SNPs from the MHC (chr6 26M~34M) region was removed for this traits	0.038	0.0819	0.4642	0.6425	0.1272	0.016	0.9807	0.0086	0.0055	0.0046
IBS	2hr glucose adjusted for BMI	20081857	glycemic	European	Caution: using this data may yield results outside bounds due to relative low Z score of the SNP heritability of the trait; SNPs from the MHC (chr6 26M~34M) region was removed for this traits	-0.0555	0.1534	-0.3615	0.7177	0.1008	0.0353	0.9938	0.0069	0.0043	0.0047
IBS	HbA1C	20858683	glycemic	European	SNPs from the MHC (chr6 26M~34M) region was removed for this traits	0.167	0.1113	1.5	0.1336	0.0646	0.0119	1.0003	0.0075	-0.0091	0.0048
IBS	HOMA-B	20081858	glycemic	European	SNPs from the MHC (chr6 26M~34M) region was removed for this traits	-0.1174	0.1275	-0.9208	0.3572	0.0887	0.0138	0.9899	0.0068	-9.48e-05	0.0052
IBS	HOMA-IR	20081858	glycemic	European	SNPs from the MHC (chr6 26M~34M) region was removed for this traits	0.0043	0.1339	0.0323	0.9742	0.0669	0.0128	1.0046	0.0066	-0.0002	0.0051
IBS	Age at Menarche	25231870	reproductive	European	SNPs from the MHC (chr6 26M~34M) region was removed for this traits	-0.1085	0.0482	-2.2503	0.0244	0.2034	0.0101	0.9497	0.0119	0.0065	0.0053
IBS	Age at Menopause	26414677	reproductive	European	SNPs from the MHC (chr6 26M~34M) region was removed for this traits	-0.0065	0.0709	-0.0923	0.9265	0.1352	0.0159	0.9908	0.0143	-0.0064	0.0055
IBS	Heart rate	23583979	haemotological	Mixed	Caution: using this data may yield less robust results due to minor departure of the LD structure; SNPs from the MHC (chr6 26M~34M) region was removed for this traits	0.208	0.0734	2.8332	0.0046	0.0852	0.01	1.0111	0.0094	-0.0114	0.0047
IBS	Serumurate overweight	25811787	uric_acid	European	Caution: using this data may yield results outside bounds due to relative low Z score of the SNP heritability of the trait; SNPs from the MHC (chr6 26M~34M) region was removed for this traits	0.069	0.0951	0.7256	0.4681	0.5267	0.2343	0.9687	0.0212	-0.0058	0.0047
IBS	Mean platelet volume	22139419	haemotological	European	SNPs from the MHC (chr6 26M~34M) region was removed for this traits	0.0038	0.0953	0.0396	0.9684	0.3237	0.0508	0.9797	0.0102	-0.0002	0.0057
IBS	Neuroticism	27089181	personality	European	SNPs from the MHC (chr6 26M~34M) region was removed for this traits	0.5559	0.0711	7.8206	5.26e-15	0.0909	0.0076	0.9833	0.0124	0.0163	0.0067
IBS	Attention deficit hyperactivity disorder	20732625	psychiatric	European	Caution: using this data may yield results outside bounds due to relative low Z score of the SNP heritability of the trait; SNPs from the MHC (chr6 26M~34M) region was removed for this traits	-0.029	0.1457	-0.199	0.8423	0.249	0.0925	1.0066	0.0066	0.0043	0.0043
IBS	Bipolar disorder	21926972	psychiatric	European	SNPs from the MHC (chr6 26M~34M) region was removed for this traits	0.0944	0.0765	1.2344	0.217	0.4349	0.0376	1.0224	0.0079	-0.0034	0.0046
IBS	PGC cross-disorder analysis	23453885	psychiatric	European	SNPs from the MHC (chr6 26M~34M) region was removed for this traits	0.2757	0.081	3.4026	0.0007	0.1733	0.0133	1.0133	0.0119	-0.0051	0.0066
IBS	Major depressive disorder	22472876	psychiatric	European	SNPs from the MHC (chr6 26M~34M) region was removed for this traits	0.3349	0.1126	2.9755	0.0029	0.1701	0.0259	1.0058	0.0065	0.0019	0.0049
IBS	Autism spectrum disorder	0	psychiatric	European	SNPs from the MHC (chr6 26M~34M) region was removed for this traits	0.1515	0.0943	1.6072	0.108	0.4555	0.0509	0.9655	0.0069	-0.0029	0.0044
IBS	Parkinsons disease	19915575	neurological	European	SNPs from the MHC (chr6 26M~34M) region was removed for this traits	0.0484	0.0826	0.5864	0.5576	0.3814	0.1211	1.126	0.0091	-0.0008	0.0044
IBS	Platelet count	22139419	haemotological	European	SNPs from the MHC (chr6 26M~34M) region was removed for this traits	0.0478	0.0681	0.7022	0.4826	0.1191	0.0113	0.9861	0.0087	0.0003	0.0049
IBS	Rheumatoid Arthritis	24390342	autoimmune	European	SNPs from the MHC (chr6 26M~34M) region was removed for this traits	-0.0584	0.0666	-0.8763	0.3809	0.1608	0.0291	1.0222	0.0175	0.0141	0.0053
IBS	Schizophrenia	25056061	psychiatric	Mixed	Caution: using this data may yield less robust results due to minor departure of the LD structure; SNPs from the MHC (chr6 26M~34M) region was removed for this traits	0.1551	0.0601	2.5808	0.0099	0.4618	0.0202	1.0502	0.0133	-0.009	0.007
IBS	College completion	23722424	education	European	SNPs from the MHC (chr6 26M~34M) region was removed for this traits	-0.2754	0.0802	-3.4334	0.0006	0.078	0.0056	1.0245	0.0086	0.0098	0.0058
IBS	Acetoacetate	27005778	metabolites	European	Caution: using this data may yield results outside bounds due to relative low Z score of the SNP heritability of the trait; SNPs from the MHC (chr6 26M~34M) region was removed for this traits	-0.1882	0.152	-1.2378	0.2158	0.0739	0.0305	0.9797	0.0075	0.0006	0.0043
IBS	Acetate	27005778	metabolites	European	Caution: using this data may yield results outside bounds due to relative low Z score of the SNP heritability of the trait; SNPs from the MHC (chr6 26M~34M) region was removed for this traits	-0.3966	0.1752	-2.2644	0.0236	0.0512	0.0185	1.0029	0.007	0.0093	0.0043
IBS	Alanine	27005778	metabolites	European	SNPs from the MHC (chr6 26M~34M) region was removed for this traits	-0.0559	0.1275	-0.4384	0.6611	0.0912	0.0268	1.0084	0.0074	0.002	0.0044
IBS	Albumin	27005778	metabolites	European	Caution: using this data may yield results outside bounds due to relative low Z score of the SNP heritability of the trait; SNPs from the MHC (chr6 26M~34M) region was removed for this traits	-0.2594	0.1686	-1.5384	0.124	0.0634	0.0257	0.9879	0.0071	0.006	0.0045
IBS	Apolipoprotein A-I	27005778	metabolites	European	SNPs from the MHC (chr6 26M~34M) region was removed for this traits	-0.0555	0.165	-0.3363	0.7366	0.0744	0.0263	1.0037	0.0106	0.0065	0.0048
IBS	Apolipoprotein B	27005778	metabolites	European	SNPs from the MHC (chr6 26M~34M) region was removed for this traits	0.0434	0.1458	0.2974	0.7662	0.0824	0.0415	1.0086	0.0155	0.0004	0.0046
IBS	Ratio of bisallylic groups to double bonds	27005778	metabolites	European	Caution: using this data may yield results outside bounds due to relative low Z score of the SNP heritability of the trait; SNPs from the MHC (chr6 26M~34M) region was removed for this traits	-0.1077	0.0906	-1.189	0.2344	0.2951	0.1039	0.9771	0.0088	0.001	0.0043
IBS	Ratio of bisallylic groups to total fatty acids	27005778	metabolites	European	Caution: using this data may yield results outside bounds due to relative low Z score of the SNP heritability of the trait; SNPs from the MHC (chr6 26M~34M) region was removed for this traits	-0.0583	0.0941	-0.6198	0.5354	0.2703	0.0945	0.9862	0.0079	-0.0003	0.0045
IBS	Average number of methylene groups per a double bond	27005778	metabolites	European	Caution: using this data may yield results outside bounds due to relative low Z score of the SNP heritability of the trait; SNPs from the MHC (chr6 26M~34M) region was removed for this traits	0.0765	0.1121	0.6827	0.4948	0.1979	0.0769	0.9962	0.0081	0.0011	0.0043
IBS	Citrate	27005778	metabolites	European	SNPs from the MHC (chr6 26M~34M) region was removed for this traits	0.0681	0.1504	0.4525	0.6509	0.0698	0.0219	1.0132	0.0075	0.0005	0.0049
IBS	Creatinine	27005778	metabolites	European	SNPs from the MHC (chr6 26M~34M) region was removed for this traits	-0.0969	0.1088	-0.8903	0.3733	0.1128	0.0256	1.0134	0.008	0.0044	0.0045
IBS	Average number of double bonds in a fatty acid chain	27005778	metabolites	European	SNPs from the MHC (chr6 26M~34M) region was removed for this traits	-0.0697	0.1126	-0.6191	0.5359	0.1681	0.0532	1.0024	0.0076	-0.0011	0.0043
IBS	22:6 docosahexaenoic acid	27005778	metabolites	European	SNPs from the MHC (chr6 26M~34M) region was removed for this traits	-0.22	0.1447	-1.5197	0.1286	0.1309	0.0377	0.9951	0.0076	0.0043	0.0048
IBS	Free cholesterol to esterified cholesterol ratio	27005778	metabolites	European	Caution: using this data may yield results outside bounds due to relative low Z score of the SNP heritability of the trait; SNPs from the MHC (chr6 26M~34M) region was removed for this traits	0.0505	0.226	0.2234	0.8232	0.0556	0.0518	1.0133	0.0118	-0.0015	0.0043
IBS	Description of average fatty acid chain length; not actual carbon number	27005778	metabolites	European	SNPs from the MHC (chr6 26M~34M) region was removed for this traits	-0.2589	0.1683	-1.5387	0.1239	0.0946	0.0369	0.9842	0.0073	0.0005	0.0048
IBS	Omega-3 fatty acids	27005778	metabolites	European	SNPs from the MHC (chr6 26M~34M) region was removed for this traits	-0.0685	0.1292	-0.5302	0.596	0.1493	0.043	0.9918	0.008	0.0024	0.0042
IBS	Omega-9 and saturated fatty acids	27005778	metabolites	European	Caution: using this data may yield results outside bounds due to relative low Z score of the SNP heritability of the trait; SNPs from the MHC (chr6 26M~34M) region was removed for this traits	0.01	0.1527	0.0652	0.948	0.0977	0.0459	0.9922	0.0085	0.0039	0.0043
IBS	Free cholesterol	27005778	metabolites	European	Caution: using this data may yield results outside bounds due to relative low Z score of the SNP heritability of the trait; SNPs from the MHC (chr6 26M~34M) region was removed for this traits	-0.1094	0.2085	-0.5246	0.5998	0.0617	0.0405	1.0243	0.0104	0.0012	0.0046
IBS	Glucose	27005778	metabolites	European	SNPs from the MHC (chr6 26M~34M) region was removed for this traits	-0.2373	0.1361	-1.7429	0.0814	0.0848	0.0215	0.9965	0.0068	0.0036	0.0044
IBS	Glutamine	27005778	metabolites	European	SNPs from the MHC (chr6 26M~34M) region was removed for this traits	0.0512	0.1508	0.3397	0.7341	0.0641	0.0216	1.0176	0.0079	-0.001	0.0047
IBS	Glycoprotein acetyls; mainly a1-acid glycoprotein	27005778	metabolites	European	SNPs from the MHC (chr6 26M~34M) region was removed for this traits	-0.1422	0.1424	-0.9986	0.318	0.1056	0.0289	0.9834	0.0066	0.0069	0.0049
IBS	Total cholesterol in HDL	27005778	metabolites	European	SNPs from the MHC (chr6 26M~34M) region was removed for this traits	-0.1943	0.1467	-1.3244	0.1854	0.0914	0.0257	1.0065	0.0119	0.0079	0.0048
IBS	Mean diameter for HDL particles	27005778	metabolites	European	SNPs from the MHC (chr6 26M~34M) region was removed for this traits	-0.0887	0.1375	-0.6454	0.5187	0.1145	0.029	1.0093	0.0201	0.0015	0.0046
IBS	Total cholesterol in IDL	27005778	metabolites	European	SNPs from the MHC (chr6 26M~34M) region was removed for this traits	0.0453	0.1733	0.2612	0.7939	0.0627	0.0489	1.0225	0.0209	-0.0024	0.0044
IBS	Free cholesterol in IDL	27005778	metabolites	European	SNPs from the MHC (chr6 26M~34M) region was removed for this traits	0.0176	0.1633	0.1075	0.9144	0.0622	0.0443	1.0242	0.0213	-0.0017	0.0044
IBS	Total lipids in IDL	27005778	metabolites	European	SNPs from the MHC (chr6 26M~34M) region was removed for this traits	0.0755	0.1692	0.4464	0.6553	0.0668	0.0467	1.0218	0.0196	-0.0024	0.0045
IBS	Concentration of IDL particles	27005778	metabolites	European	SNPs from the MHC (chr6 26M~34M) region was removed for this traits	0.0866	0.1657	0.5226	0.6013	0.0696	0.0448	1.0203	0.0186	-0.0023	0.0046
IBS	Phospholipids in IDL	27005778	metabolites	European	SNPs from the MHC (chr6 26M~34M) region was removed for this traits	0.0528	0.1773	0.2976	0.766	0.0548	0.0434	1.0239	0.0203	-0.0005	0.0045
IBS	Triglycerides in IDL	27005778	metabolites	European	SNPs from the MHC (chr6 26M~34M) region was removed for this traits	0.076	0.1269	0.5987	0.5494	0.1101	0.0362	1.0086	0.0153	-0.0028	0.0049
IBS	Isoleucine	27005778	metabolites	European	SNPs from the MHC (chr6 26M~34M) region was removed for this traits	-0.0827	0.1296	-0.6384	0.5232	0.0672	0.0236	0.9966	0.0069	0.0092	0.0044
IBS	Total cholesterol in large HDL	27005778	metabolites	European	SNPs from the MHC (chr6 26M~34M) region was removed for this traits	-0.1629	0.1393	-1.1693	0.2423	0.1021	0.0266	1.0066	0.0148	0.0047	0.0046
IBS	Cholesterol esters in large HDL	27005778	metabolites	European	SNPs from the MHC (chr6 26M~34M) region was removed for this traits	-0.1117	0.1356	-0.8238	0.4101	0.1194	0.0288	1.0013	0.0145	0.0029	0.0048
IBS	Free cholesterol in large HDL	27005778	metabolites	European	SNPs from the MHC (chr6 26M~34M) region was removed for this traits	-0.1302	0.1386	-0.9398	0.3473	0.1036	0.0267	1.0082	0.0147	0.0027	0.0047
IBS	Total lipids in large HDL	27005778	metabolites	European	SNPs from the MHC (chr6 26M~34M) region was removed for this traits	-0.123	0.1303	-0.9438	0.3453	0.128	0.0293	1.0007	0.0155	0.0036	0.0049
IBS	Concentration of large HDL particles	27005778	metabolites	European	SNPs from the MHC (chr6 26M~34M) region was removed for this traits	-0.1286	0.1295	-0.9931	0.3206	0.1301	0.0293	0.9995	0.0157	0.0039	0.0049
IBS	Phospholipids in large HDL	27005778	metabolites	European	SNPs from the MHC (chr6 26M~34M) region was removed for this traits	-0.1313	0.1306	-1.0056	0.3146	0.1258	0.0296	0.998	0.0146	0.0038	0.005
IBS	Total cholesterol in large LDL	27005778	metabolites	European	SNPs from the MHC (chr6 26M~34M) region was removed for this traits	0.0158	0.1673	0.0946	0.9247	0.0571	0.0487	1.0189	0.0241	-0.0009	0.0043
IBS	Cholesterol esters in large LDL	27005778	metabolites	European	SNPs from the MHC (chr6 26M~34M) region was removed for this traits	0.033	0.1645	0.2005	0.8411	0.0693	0.0538	1.0155	0.0231	-0.0016	0.0044
IBS	Free cholesterol in large LDL	27005778	metabolites	European	SNPs from the MHC (chr6 26M~34M) region was removed for this traits	-0.0038	0.1721	-0.022	0.9825	0.0553	0.0508	1.0213	0.0252	-0.0009	0.0043
IBS	Total lipids in large LDL	27005778	metabolites	European	SNPs from the MHC (chr6 26M~34M) region was removed for this traits	0.0313	0.1667	0.1878	0.851	0.0679	0.0543	1.0176	0.0233	-0.0013	0.0045
IBS	Concentration of large LDL particles	27005778	metabolites	European	SNPs from the MHC (chr6 26M~34M) region was removed for this traits	0.0315	0.1653	0.1907	0.8488	0.0688	0.053	1.0186	0.0225	-0.0012	0.0045
IBS	Phospholipids in large LDL	27005778	metabolites	European	SNPs from the MHC (chr6 26M~34M) region was removed for this traits	0.0179	0.1696	0.1053	0.9161	0.0552	0.0463	1.0208	0.0226	-0.0003	0.0043
IBS	Total cholesterol in large VLDL	27005778	metabolites	European	SNPs from the MHC (chr6 26M~34M) region was removed for this traits	0.0345	0.1097	0.3151	0.7527	0.1234	0.0291	0.9883	0.0069	0.0043	0.0046
IBS	Cholesterol esters in large VLDL	27005778	metabolites	European	SNPs from the MHC (chr6 26M~34M) region was removed for this traits	0.0604	0.0978	0.6177	0.5368	0.1718	0.0349	0.9745	0.0074	0.0013	0.0044
IBS	Free cholesterol in large VLDL	27005778	metabolites	European	SNPs from the MHC (chr6 26M~34M) region was removed for this traits	-0.0256	0.1036	-0.2472	0.8047	0.1288	0.0301	0.986	0.0068	0.0065	0.0045
IBS	Total lipids in large VLDL	27005778	metabolites	European	SNPs from the MHC (chr6 26M~34M) region was removed for this traits	-0.0178	0.1043	-0.1707	0.8645	0.1477	0.0312	0.9819	0.0073	0.0077	0.0045
IBS	Concentration of large VLDL particles	27005778	metabolites	European	SNPs from the MHC (chr6 26M~34M) region was removed for this traits	0.035	0.1053	0.3319	0.74	0.1401	0.0345	0.9705	0.0076	0.0042	0.0044
IBS	Phospholipids in large VLDL	27005778	metabolites	European	SNPs from the MHC (chr6 26M~34M) region was removed for this traits	-0.0154	0.1031	-0.1489	0.8817	0.1225	0.031	0.9866	0.0072	0.0075	0.0044
IBS	Triglycerides in large VLDL	27005778	metabolites	European	SNPs from the MHC (chr6 26M~34M) region was removed for this traits	-0.0098	0.1051	-0.0936	0.9254	0.1186	0.0291	0.9856	0.0071	0.0075	0.0044
IBS	18:2 linoleic acid (LA)	27005778	metabolites	European	SNPs from the MHC (chr6 26M~34M) region was removed for this traits	0.0287	0.1496	0.1918	0.8479	0.1245	0.0503	1.0033	0.0096	-2.96e-05	0.0044
IBS	Total cholesterol in LDL	27005778	metabolites	European	SNPs from the MHC (chr6 26M~34M) region was removed for this traits	-0.0134	0.1661	-0.0804	0.9359	0.0625	0.0524	1.0167	0.0251	-0.0004	0.0045
IBS	Mean diameter for LDL particles	27005778	metabolites	European	Caution: using this data may yield results outside bounds due to relative low Z score of the SNP heritability of the trait; SNPs from the MHC (chr6 26M~34M) region was removed for this traits	0.0495	0.1871	0.2644	0.7914	0.0497	0.0257	0.9992	0.012	-0.0034	0.0047
IBS	Leucine	27005778	metabolites	European	Caution: using this data may yield results outside bounds due to relative low Z score of the SNP heritability of the trait; SNPs from the MHC (chr6 26M~34M) region was removed for this traits	-0.286	0.1591	-1.798	0.0722	0.0437	0.0208	1.0103	0.0069	0.011	0.0044
IBS	Total cholesterol in medium HDL	27005778	metabolites	European	Caution: using this data may yield results outside bounds due to relative low Z score of the SNP heritability of the trait; SNPs from the MHC (chr6 26M~34M) region was removed for this traits	-0.1624	0.1663	-0.9765	0.3288	0.055	0.0251	0.9987	0.0092	0.0115	0.0047
IBS	Cholesterol esters in medium HDL	27005778	metabolites	European	Caution: using this data may yield results outside bounds due to relative low Z score of the SNP heritability of the trait; SNPs from the MHC (chr6 26M~34M) region was removed for this traits	-0.1736	0.1803	-0.9631	0.3355	0.0546	0.0283	1.0007	0.0091	0.011	0.0049
IBS	Free cholesterol in medium HDL	27005778	metabolites	European	SNPs from the MHC (chr6 26M~34M) region was removed for this traits	-0.1138	0.1472	-0.7729	0.4396	0.0686	0.0231	0.9967	0.0082	0.0093	0.0047
IBS	Total lipids in medium HDL	27005778	metabolites	European	Caution: using this data may yield results outside bounds due to relative low Z score of the SNP heritability of the trait; SNPs from the MHC (chr6 26M~34M) region was removed for this traits	-0.1224	0.1606	-0.7625	0.4458	0.0622	0.0258	0.9958	0.0081	0.0097	0.0048
IBS	Concentration of medium HDL particles	27005778	metabolites	European	Caution: using this data may yield results outside bounds due to relative low Z score of the SNP heritability of the trait; SNPs from the MHC (chr6 26M~34M) region was removed for this traits	-0.0972	0.1529	-0.6356	0.5251	0.0664	0.0256	0.994	0.0078	0.0093	0.0048
IBS	Phospholipids in medium HDL	27005778	metabolites	European	SNPs from the MHC (chr6 26M~34M) region was removed for this traits	-0.0899	0.1442	-0.6234	0.533	0.0687	0.0231	0.9939	0.0079	0.0093	0.0046
IBS	Total cholesterol in medium LDL	27005778	metabolites	European	SNPs from the MHC (chr6 26M~34M) region was removed for this traits	0.0284	0.1642	0.1729	0.8627	0.0635	0.0486	1.0154	0.0232	-0.0015	0.0045
IBS	Cholesterol esters in medium LDL	27005778	metabolites	European	SNPs from the MHC (chr6 26M~34M) region was removed for this traits	0.0584	0.1596	0.3658	0.7145	0.0754	0.0521	1.0122	0.022	-0.0018	0.0045
IBS	Total lipids in medium LDL	27005778	metabolites	European	SNPs from the MHC (chr6 26M~34M) region was removed for this traits	0.0455	0.1573	0.289	0.7726	0.0764	0.0522	1.0118	0.0218	-0.0013	0.0045
IBS	Concentration of medium LDL particles	27005778	metabolites	European	SNPs from the MHC (chr6 26M~34M) region was removed for this traits	0.043	0.1589	0.2703	0.7869	0.0752	0.0509	1.0132	0.021	-0.001	0.0045
IBS	Phospholipids in medium LDL	27005778	metabolites	European	SNPs from the MHC (chr6 26M~34M) region was removed for this traits	0.0204	0.1514	0.1345	0.893	0.0692	0.0434	1.0101	0.0198	-0.001	0.0045
IBS	Total cholesterol in medium VLDL	27005778	metabolites	European	SNPs from the MHC (chr6 26M~34M) region was removed for this traits	0.0816	0.1046	0.7802	0.4353	0.1302	0.0365	0.9891	0.0081	0.0011	0.0045
IBS	Cholesterol esters in medium VLDL	27005778	metabolites	European	SNPs from the MHC (chr6 26M~34M) region was removed for this traits	0.0772	0.1026	0.7521	0.452	0.1575	0.0397	0.9835	0.0084	-7.36e-05	0.0047
IBS	Free cholesterol in medium VLDL	27005778	metabolites	European	SNPs from the MHC (chr6 26M~34M) region was removed for this traits	0.0816	0.1077	0.7577	0.4486	0.1191	0.0341	0.9916	0.0073	0.0014	0.0044
IBS	Total lipids in medium VLDL	27005778	metabolites	European	SNPs from the MHC (chr6 26M~34M) region was removed for this traits	0.0704	0.1026	0.6864	0.4924	0.1511	0.0365	0.9811	0.0075	0.0021	0.0045
IBS	Concentration of medium VLDL particles	27005778	metabolites	European	SNPs from the MHC (chr6 26M~34M) region was removed for this traits	0.0702	0.104	0.6748	0.4998	0.1578	0.0377	0.9771	0.0079	0.0036	0.0048
IBS	Phospholipids in medium VLDL	27005778	metabolites	European	SNPs from the MHC (chr6 26M~34M) region was removed for this traits	0.095	0.1063	0.893	0.3719	0.1185	0.0339	0.9927	0.0072	0.0012	0.0045
IBS	Triglycerides in medium VLDL	27005778	metabolites	European	SNPs from the MHC (chr6 26M~34M) region was removed for this traits	0.0761	0.113	0.6734	0.5007	0.1032	0.0304	0.9956	0.0068	0.0028	0.0044
IBS	Mono-unsaturated fatty acids	27005778	metabolites	European	Caution: using this data may yield results outside bounds due to relative low Z score of the SNP heritability of the trait; SNPs from the MHC (chr6 26M~34M) region was removed for this traits	0.0429	0.1359	0.3157	0.7522	0.118	0.0449	0.9838	0.0085	0.0029	0.0043
IBS	Phenylalanine	27005778	metabolites	European	Caution: using this data may yield results outside bounds due to relative low Z score of the SNP heritability of the trait; SNPs from the MHC (chr6 26M~34M) region was removed for this traits	-0.2729	0.1651	-1.6525	0.0984	0.058	0.0219	1.003	0.0069	0.0102	0.0046
IBS	Total lipids in small HDL	27005778	metabolites	European	Caution: using this data may yield results outside bounds due to relative low Z score of the SNP heritability of the trait; SNPs from the MHC (chr6 26M~34M) region was removed for this traits	-0.0079	0.1605	-0.0492	0.9607	0.0569	0.0271	1.0011	0.0074	0.0061	0.0045
IBS	Triglycerides in small HDL	27005778	metabolites	European	Caution: using this data may yield results outside bounds due to relative low Z score of the SNP heritability of the trait; SNPs from the MHC (chr6 26M~34M) region was removed for this traits	0.1331	0.1454	0.9153	0.36	0.072	0.0284	0.9956	0.0091	-0.0009	0.0047
IBS	Total cholesterol in small LDL	27005778	metabolites	European	SNPs from the MHC (chr6 26M~34M) region was removed for this traits	0.0172	0.1647	0.1044	0.9169	0.0667	0.0464	1.0175	0.0202	-0.0003	0.0047
IBS	Total lipids in small LDL	27005778	metabolites	European	SNPs from the MHC (chr6 26M~34M) region was removed for this traits	0.0615	0.1533	0.4011	0.6884	0.0832	0.0469	1.0089	0.018	-0.0007	0.0046
IBS	Concentration of small LDL particles	27005778	metabolites	European	SNPs from the MHC (chr6 26M~34M) region was removed for this traits	0.0653	0.1455	0.4492	0.6533	0.0918	0.0447	1.0073	0.0161	-0.001	0.0046
IBS	Total cholesterol in small VLDL	27005778	metabolites	European	SNPs from the MHC (chr6 26M~34M) region was removed for this traits	0.0821	0.1357	0.605	0.5452	0.0893	0.0333	1.0055	0.0101	-0.0025	0.0045
IBS	Free cholesterol in small VLDL	27005778	metabolites	European	SNPs from the MHC (chr6 26M~34M) region was removed for this traits	0.0996	0.1201	0.829	0.4071	0.1129	0.0354	0.9986	0.0093	-0.0024	0.0046
IBS	Total lipids in small VLDL	27005778	metabolites	European	SNPs from the MHC (chr6 26M~34M) region was removed for this traits	0.0849	0.1083	0.7834	0.4334	0.1516	0.039	0.9883	0.0087	-0.0017	0.0047
IBS	Concentration of small VLDL particles	27005778	metabolites	European	SNPs from the MHC (chr6 26M~34M) region was removed for this traits	0.0914	0.1051	0.8701	0.3842	0.159	0.0394	0.986	0.0086	-0.0015	0.0048
IBS	Phospholipids in small VLDL	27005778	metabolites	European	SNPs from the MHC (chr6 26M~34M) region was removed for this traits	0.0847	0.1158	0.7314	0.4646	0.1201	0.0367	0.9959	0.009	-0.0015	0.0047
IBS	Triglycerides in small VLDL	27005778	metabolites	European	SNPs from the MHC (chr6 26M~34M) region was removed for this traits	0.1095	0.1088	1.0066	0.3141	0.1265	0.0357	0.9905	0.0083	-0.0004	0.0045
IBS	Serum total cholesterol	27005778	metabolites	European	Caution: using this data may yield results outside bounds due to relative low Z score of the SNP heritability of the trait; SNPs from the MHC (chr6 26M~34M) region was removed for this traits	0.0172	0.1772	0.0973	0.9225	0.0591	0.0401	1.024	0.0158	0.0013	0.0046
IBS	Serum total triglycerides	27005778	metabolites	European	SNPs from the MHC (chr6 26M~34M) region was removed for this traits	0.0688	0.1023	0.6727	0.5011	0.1343	0.0369	0.9873	0.0081	0.0012	0.0045
IBS	Tyrosine	27005778	metabolites	European	Caution: using this data may yield results outside bounds due to relative low Z score of the SNP heritability of the trait; SNPs from the MHC (chr6 26M~34M) region was removed for this traits	-0.0232	0.1355	-0.1708	0.8643	0.0777	0.0287	0.9981	0.0075	0.0036	0.0045
IBS	Valine	27005778	metabolites	European	SNPs from the MHC (chr6 26M~34M) region was removed for this traits	-0.209	0.1453	-1.4384	0.1503	0.0566	0.0196	1.0176	0.0071	0.008	0.0046
IBS	Mean diameter for VLDL particles	27005778	metabolites	European	SNPs from the MHC (chr6 26M~34M) region was removed for this traits	0.0976	0.1175	0.8308	0.4061	0.1358	0.0352	0.9895	0.0091	0.0026	0.0046
IBS	Total cholesterol in very large HDL	27005778	metabolites	European	Caution: using this data may yield results outside bounds due to relative low Z score of the SNP heritability of the trait; SNPs from the MHC (chr6 26M~34M) region was removed for this traits	-0.0175	0.2492	-0.07	0.9442	0.0277	0.0226	1.014	0.0118	-2.65e-05	0.0042
IBS	Free cholesterol in very large HDL	27005778	metabolites	European	Caution: using this data may yield results outside bounds due to relative low Z score of the SNP heritability of the trait; SNPs from the MHC (chr6 26M~34M) region was removed for this traits	-0.0966	0.2053	-0.4704	0.638	0.0411	0.0249	1.016	0.0144	0.0014	0.0042
IBS	Total lipids in very large HDL	27005778	metabolites	European	Caution: using this data may yield results outside bounds due to relative low Z score of the SNP heritability of the trait; SNPs from the MHC (chr6 26M~34M) region was removed for this traits	0.034	0.1935	0.1756	0.8606	0.053	0.0266	1.0172	0.0153	-0.0012	0.0044
IBS	Concentration of very large HDL particles	27005778	metabolites	European	Caution: using this data may yield results outside bounds due to relative low Z score of the SNP heritability of the trait; SNPs from the MHC (chr6 26M~34M) region was removed for this traits	-0.0414	0.1752	-0.2366	0.813	0.0595	0.0264	1.0028	0.0158	-0.0018	0.0042
IBS	Phospholipids in very large HDL	27005778	metabolites	European	SNPs from the MHC (chr6 26M~34M) region was removed for this traits	-0.0533	0.1516	-0.3516	0.7251	0.0867	0.0292	1.0084	0.0178	0.0003	0.0044
IBS	Triglycerides in very large HDL	27005778	metabolites	European	Caution: using this data may yield results outside bounds due to relative low Z score of the SNP heritability of the trait; SNPs from the MHC (chr6 26M~34M) region was removed for this traits	-0.0094	0.1386	-0.0675	0.9462	0.0819	0.0265	1.0143	0.0291	0.0031	0.0045
IBS	Total lipids in very large VLDL	27005778	metabolites	European	SNPs from the MHC (chr6 26M~34M) region was removed for this traits	-0.0713	0.1116	-0.6395	0.5225	0.1446	0.0305	0.9753	0.0074	0.007	0.0047
IBS	Concentration of very large VLDL particles	27005778	metabolites	European	SNPs from the MHC (chr6 26M~34M) region was removed for this traits	-0.1035	0.1158	-0.8945	0.371	0.1307	0.0304	0.9813	0.0075	0.0066	0.0045
IBS	Phospholipids in very large VLDL	27005778	metabolites	European	SNPs from the MHC (chr6 26M~34M) region was removed for this traits	-0.088	0.1158	-0.7598	0.4474	0.1103	0.0283	0.9839	0.0069	0.0074	0.0046
IBS	Triglycerides in very large VLDL	27005778	metabolites	European	SNPs from the MHC (chr6 26M~34M) region was removed for this traits	-0.0685	0.1062	-0.6444	0.5193	0.1251	0.0294	0.9785	0.007	0.0087	0.0044
IBS	Total lipids in very small VLDL	27005778	metabolites	European	SNPs from the MHC (chr6 26M~34M) region was removed for this traits	0.1298	0.1303	0.9961	0.3192	0.1074	0.0375	1.009	0.0128	-0.0041	0.0049
IBS	Concentration of very small VLDL particles	27005778	metabolites	European	SNPs from the MHC (chr6 26M~34M) region was removed for this traits	0.1434	0.1204	1.1911	0.2336	0.1193	0.0372	1.0034	0.0124	-0.0037	0.0047
IBS	Phospholipids in very small VLDL	27005778	metabolites	European	SNPs from the MHC (chr6 26M~34M) region was removed for this traits	0.0873	0.1455	0.6001	0.5485	0.0822	0.0388	1.0158	0.0158	-0.0034	0.0047
IBS	Triglycerides in very small VLDL	27005778	metabolites	European	SNPs from the MHC (chr6 26M~34M) region was removed for this traits	0.114	0.1092	1.0438	0.2966	0.1481	0.0389	0.9937	0.0102	-0.0032	0.0049
IBS	Total lipids in chylomicrons and largest VLDL particles	27005778	metabolites	European	SNPs from the MHC (chr6 26M~34M) region was removed for this traits	-0.0758	0.1152	-0.6578	0.5107	0.1283	0.0287	0.9867	0.0072	0.0057	0.0046
IBS	Concentration of chylomicrons and largest VLDL particles	27005778	metabolites	European	SNPs from the MHC (chr6 26M~34M) region was removed for this traits	-0.1354	0.1196	-1.1323	0.2575	0.1243	0.0274	0.9855	0.0069	0.0069	0.0049
IBS	Phospholipids in chylomicrons and largest VLDL particles	27005778	metabolites	European	SNPs from the MHC (chr6 26M~34M) region was removed for this traits	-0.1105	0.1193	-0.9257	0.3546	0.1008	0.0271	0.9833	0.0073	0.0079	0.0045
IBS	Triglycerides in chylomicrons and largest VLDL particles	27005778	metabolites	European	SNPs from the MHC (chr6 26M~34M) region was removed for this traits	-0.0614	0.1215	-0.5052	0.6134	0.0959	0.0273	0.9889	0.0072	0.0054	0.0043
IBS	Subjective well being	27089181	psychiatric	European	SNPs from the MHC (chr6 26M~34M) region was removed for this traits	-0.4048	0.0925	-4.3769	1.2e-05	0.0253	0.0021	1.0009	0.0076	-0.0085	0.006
IBS	Ever vs never smoked	20418890	smoking_behaviour	European	SNPs from the MHC (chr6 26M~34M) region was removed for this traits	0.1509	0.0873	1.7288	0.0838	0.0732	0.0066	0.9995	0.0063	-0.0068	0.0049
IBS	Triglycerides	20686565	lipids	European	SNPs from the MHC (chr6 26M~34M) region was removed for this traits	0.0823	0.0652	1.2608	0.2074	0.1675	0.0285	0.969	0.0171	-0.0087	0.0054
IBS	Total Cholesterol	20686565	lipids	European	SNPs from the MHC (chr6 26M~34M) region was removed for this traits	-0.0626	0.0698	-0.8971	0.3697	0.1323	0.0244	1.023	0.0374	-0.0047	0.0057
IBS	Lung cancer (all)	24880342	cancer	European	SNPs from the MHC (chr6 26M~34M) region was removed for this traits	0.1551	0.1028	1.5078	0.1316	0.1308	0.0306	1.0064	0.0084	-0.0068	0.0051
IBS	Lung cancer (squamous cell)	24880342	cancer	European	Caution: using this data may yield results outside bounds due to relative low Z score of the SNP heritability of the trait; SNPs from the MHC (chr6 26M~34M) region was removed for this traits	0.2892	0.1669	1.7325	0.0832	0.0495	0.0193	1.0077	0.0068	-0.0121	0.005
IBS	Waist circumference	25673412	anthropometric	European	SNPs from the MHC (chr6 26M~34M) region was removed for this traits	-0.0194	0.0557	-0.3489	0.7272	0.1224	0.0049	0.8423	0.0084	-0.0044	0.0051
IBS	Waist-to-hip ratio	25673412	anthropometric	European	SNPs from the MHC (chr6 26M~34M) region was removed for this traits	0.0022	0.0576	0.0382	0.9695	0.1133	0.0072	0.9196	0.0094	-0.0058	0.0055
IBS	Multiple sclerosis	21833088	autoimmune	European	Caution: using this data may yield results outside bounds due to relative low Z score of the SNP heritability of the trait; SNPs from the MHC (chr6 26M~34M) region was removed for this traits	0.2401	0.1945	1.2346	0.217	0.0572	0.0281	1.059	0.0094	-0.0047	0.006
IBS	Transferrin	25352340	metal	European	Caution: using this data may yield results outside bounds due to relative low Z score of the SNP heritability of the trait; SNPs from the MHC (chr6 26M~34M) region was removed for this traits	0.1486	0.1117	1.3306	0.1833	0.1625	0.0757	1.0621	0.025	-0.0068	0.0063
IBS	Amyotrophic lateral sclerosis	27455348	neurological	European	Caution: using this data may yield results outside bounds due to relative low Z score of the SNP heritability of the trait; SNPs from the MHC (chr6 26M~34M) region was removed for this traits	0.1896	0.1481	1.2801	0.2005	0.0489	0.0128	0.9945	0.0063	0.0009	0.0048
IBS	Lung adenocarcinoma	27488534	cancer	European	Caution: using this data may yield results outside bounds due to relative low Z score of the SNP heritability of the trait; SNPs from the MHC (chr6 26M~34M) region was removed for this traits	0.0909	0.146	0.6224	0.5337	0.0333	0.0118	1.017	0.0067	0.001	0.0048
IBS	Squamous cell lung cancer	27488534	cancer	European	SNPs from the MHC (chr6 26M~34M) region was removed for this traits	0.2282	0.1442	1.5827	0.1135	0.0381	0.0123	1.0118	0.0062	-0.0108	0.0049
IBS	Ferritin	25352340	metal	European	SNPs from the MHC (chr6 26M~34M) region was removed for this traits	-0.2602	0.1596	-1.6297	0.1032	0.094	0.0265	1.0261	0.0095	0.0138	0.0063
IBS	Difference in height between adolescence and adulthood; age 14	23449627	anthropometric	European	SNPs from the MHC (chr6 26M~34M) region was removed for this traits	-0.2626	0.1474	-1.7821	0.0747	0.4354	0.1077	0.983	0.0069	0.0066	0.0049
IBS	Parents age at death	27015805	aging	European	SNPs from the MHC (chr6 26M~34M) region was removed for this traits	0.0619	0.1494	0.4144	0.6785	0.0292	0.0069	1.0153	0.0063	-0.0068	0.0049
IBS	Urate	23263486	other	European	SNPs from the MHC (chr6 26M~34M) region was removed for this traits	-0.0096	0.0547	-0.1764	0.86	0.1776	0.0592	0.9492	0.0517	-0.0047	0.0052
IBS	Mothers age at death	27015805	aging	European	SNPs from the MHC (chr6 26M~34M) region was removed for this traits	-0.0565	0.1049	-0.5386	0.5901	0.0344	0.0071	1.0147	0.0069	-0.0043	0.0043
IBS	Lung cancer	27488534	cancer	European	SNPs from the MHC (chr6 26M~34M) region was removed for this traits	0.104	0.096	1.0836	0.2786	0.3227	0.0673	1.0127	0.0079	-0.0049	0.0052
IBS	Fathers age at death	27015805	aging	European	SNPs from the MHC (chr6 26M~34M) region was removed for this traits	0.1118	0.1206	0.9268	0.354	0.0398	0.0067	1.0183	0.0069	-0.0062	0.0045
IBS	Systemic lupus erythematosus	26502338	autoimmune	European	SNPs from the MHC (chr6 26M~34M) region was removed for this traits	0.0683	0.1293	0.5284	0.5972	0.3819	0.0669	1.1083	0.0101	0.0013	0.0055
IBS	Primary biliary cirrhosis	26394269	autoimmune	European	SNPs from the MHC (chr6 26M~34M) region was removed for this traits	0.0139	0.1123	0.1241	0.9012	0.3784	0.0642	1.0037	0.0101	0.0015	0.0058
IBS	Celiac disease	20190752	autoimmune	European	SNPs from the MHC (chr6 26M~34M) region was removed for this traits	0.0189	0.1056	0.1785	0.8584	0.2928	0.0531	1.0689	0.0114	0.0073	0.0067
IBS	Difference in height between childhood and adulthood; age 8	23449627	anthropometric	European	SNPs from the MHC (chr6 26M~34M) region was removed for this traits	0.028	0.1153	0.2426	0.8083	0.3434	0.0542	0.9701	0.008	0.0031	0.0052
IBS	Sitting height ratio	25865494	anthropometric	European	SNPs from the MHC (chr6 26M~34M) region was removed for this traits	0.1189	0.0972	1.2231	0.2213	0.2209	0.0298	0.9805	0.008	-0.0061	0.0058
IBS	Height; Females at age 10 and males at age 12	23449627	anthropometric	European	SNPs from the MHC (chr6 26M~34M) region was removed for this traits	-0.1107	0.0941	-1.1761	0.2396	0.4283	0.0459	0.9529	0.0077	0.0056	0.0056
IBS	Sleep duration	27494321	sleeping	European	SNPs from the MHC (chr6 26M~34M) region was removed for this traits	-0.1084	0.0851	-1.2747	0.2024	0.0553	0.005	1.0203	0.0077	-0.0123	0.0052
IBS	Birth weight	27680694	anthropometric	European	SNPs from the MHC (chr6 26M~34M) region was removed for this traits	0.0211	0.0559	0.3779	0.7055	0.1036	0.007	1.0377	0.0098	-0.0005	0.0056
IBS	Chronotype	27494321	sleeping	European	SNPs from the MHC (chr6 26M~34M) region was removed for this traits	-0.1498	0.0659	-2.273	0.023	0.1014	0.006	1.0138	0.0084	-0.0032	0.0053
IBS	Years of schooling (proxy cognitive performance)	25201988	education	European	SNPs from the MHC (chr6 26M~34M) region was removed for this traits	-0.2734	0.0776	-3.5227	0.0004	0.105	0.0078	1.0308	0.0094	0.0054	0.0058
IBS	Years of schooling 2013	23722424	education	European	SNPs from the MHC (chr6 26M~34M) region was removed for this traits	-0.2155	0.0758	-2.8418	0.0045	0.0843	0.0064	1.019	0.009	0.0028	0.0057
IBS	Neuroticism	24828478	personality	European	SNPs from the MHC (chr6 26M~34M) region was removed for this traits	0.6445	0.1414	4.5575	5.18e-06	0.0151	0.0033	1.0069	0.0067	-0.0042	0.0052
IBS	Lumbar spine bone mineral density	22504420	bone	Mixed	Caution: using these data may yield less robust results due to minor departure of the LD structure; SNPs from the MHC (chr6 26M-34M) region were removed for this trait	0.0293	0.0762	0.3843	0.7008	0.265	0.0256	1.0174	0.0091	0.0076	0.0053
IBS	Femoral neck bone mineral density	22504420	bone	Mixed	Caution: using these data may yield less robust results due to minor departure of the LD structure; SNPs from the MHC (chr6 26M-34M) region were removed for this trait	-0.0816	0.0648	-1.2595	0.2079	0.3062	0.0243	0.9788	0.008	0.0047	0.0054
IBS	Age of first birth	27798627	reproductive	European	SNPs from the MHC (chr6 26M~34M) region was removed for this traits	-0.1233	0.0662	-1.8623	0.0626	0.0632	0.0035	0.9505	0.0077	-0.0088	0.006
IBS	Number of children ever born	27798627	reproductive	European	SNPs from the MHC (chr6 26M~34M) region was removed for this traits	0.1182	0.0721	1.6408	0.1008	0.0255	0.0018	0.9708	0.0071	0.0007	0.0048
IBS	Forced expiratory volume in 1 second (FEV1)	28166213	lung_function	European	SNPs from the MHC (chr6 26M~34M) region was removed for this traits	-0.0899	0.0663	-1.3549	0.1754	0.2674	0.017	0.9677	0.0074	-0.0003	0.0051
IBS	Forced Vital capacity(FVC)	28166213	lung_function	European	SNPs from the MHC (chr6 26M~34M) region was removed for this traits	-0.1058	0.0632	-1.674	0.0941	0.2627	0.0157	0.9736	0.0077	-0.0002	0.0048
IBS	Forced expiratory volume in 1 second (FEV1)/Forced Vital capacity(FVC)	28166213	lung_function	European	SNPs from the MHC (chr6 26M~34M) region was removed for this traits	0.0242	0.0664	0.3641	0.7158	0.2584	0.0208	0.9741	0.0095	-0.002	0.0051
IBS	Forced expiratory volume in 1 second (FEV1)	26635082	lung_function	European	SNPs from the MHC (chr6 26M~34M) region was removed for this traits	-0.167	0.0826	-2.0211	0.0433	0.1431	0.0161	0.9896	0.0071	0.0019	0.0044
IBS	Forced expiratory volume in 1 second (FEV1)/Forced Vital capacity(FVC)	26635082	lung_function	European	SNPs from the MHC (chr6 26M~34M) region was removed for this traits	0.109	0.1103	0.9882	0.323	0.1111	0.0148	0.9831	0.0069	-0.0002	0.005
IBS	Forced Vital capacity(FVC)	26635082	lung_function	European	SNPs from the MHC (chr6 26M~34M) region was removed for this traits	-0.2333	0.0841	-2.7725	0.0056	0.1459	0.0157	0.9857	0.007	0.0018	0.0049
IBS	Forced expiratory volume in 1 second (FEV1)	21946350	lung_function	European	SNPs from the MHC (chr6 26M~34M) region was removed for this traits	-0.0503	0.1348	-0.3728	0.7093	0.1707	0.021	0.8823	0.0121	-0.0077	0.0084
IBS	Forced expiratory volume in 1 second (FEV1)/Forced Vital capacity(FVC)	21946350	lung_function	European	SNPs from the MHC (chr6 26M~34M) region was removed for this traits	-0.0045	0.0895	-0.0501	0.9601	0.1251	0.014	0.9272	0.0082	0.0064	0.005
IBS	Attention deficit hyperactivity disorder (GC)	27663945	psychiatric	European	Caution: using this data may yield results outside bounds due to relative low Z score of the SNP heritability of the trait; SNPs from the MHC (chr6 26M~34M) region was removed for this traits	0.3379	0.1744	1.9368	0.0528	0.0764	0.0296	0.9924	0.0078	-0.0073	0.0052
IBS	Attention deficit hyperactivity disorder (No GC)	27663945	psychiatric	European	Caution: using this data may yield results outside bounds due to relative low Z score of the SNP heritability of the trait; SNPs from the MHC (chr6 26M~34M) region was removed for this traits	0.3411	0.174	1.9599	0.05	0.0775	0.03	1.007	0.0079	-0.0074	0.0053
IBS	Primary sclerosing cholangitis	27992413	autoimmune	Mixed	Caution: using this data may yield results outside bounds due to relative low Z score of the SNP heritability of the trait; SNPs from the MHC (chr6 26M~34M) region was removed for this traits	0.0062	0.0899	0.0691	0.9449	0.3951	0.1599	0.994	0.0162	0.0045	0.005
IBS	Intelligence	28530673	cognitive	European	SNPs from the MHC (chr6 26M~34M) region was removed for this traits	-0.0876	0.0623	-1.4063	0.1596	0.1908	0.0105	1.0071	0.0085	-0.0026	0.0052
IBS	Insomnia	28604731	sleeping	European	SNPs from the MHC (chr6 26M~34M) region was removed for this traits	0.4015	0.0854	4.7018	2.58e-06	0.0466	0.005	1.0046	0.0068	0.0074	0.0047
IBS	Ischemic stroke	26935894	cardiometabolic	Mixed	Caution: using these data may yield less robust results due to minor departure of the LD structure; SNPs from the MHC (chr6 26M-34M) region were removed for this trait	NA	NA	NA	NA	NA	NA	NA	NA	NA	NA
IBS	Insomnia	27992416	sleeping	European	SNPs from the MHC (chr6 26M~34M) region was removed for this traits	0.4704	0.0791	5.9497	2.69e-09	0.131	0.0117	1.0046	0.0081	0.0047	0.0049
IBS	Excessive daytime sleepiness	27992416	sleeping	European	SNPs from the MHC (chr6 26M~34M) region was removed for this traits	0.1036	0.0752	1.3779	0.1682	0.0539	0.005	1.0032	0.0071	0.0051	0.0047
IBS	Forced expiratory volume in 1 second	0	lung_function	European	SNPs from the MHC (chr6 26M~34M) region was removed for this traits	-0.0899	0.041	-2.1899	0.0285	0.1646	0.0063	0.9915	0.0152	-0.0101	0.0059
IBS	Forced vital capacity	0	lung_function	European	SNPs from the MHC (chr6 26M~34M) region was removed for this traits	-0.0909	0.0407	-2.2321	0.0256	0.1601	0.0059	1	0.0149	-0.011	0.0058
IBS	FEV1/FVC	0	lung_function	European	SNPs from the MHC (chr6 26M~34M) region was removed for this traits	-0.0151	0.0452	-0.3339	0.7384	0.1649	0.0097	0.9728	0.0226	0.0019	0.0068
IBS	Peak expiratory flow	0	lung_function	European	SNPs from the MHC (chr6 26M~34M) region was removed for this traits	-0.0283	0.0434	-0.6522	0.5142	0.1378	0.0081	0.9772	0.0201	-0.0093	0.0054
IBS	Forced expiratory volume in 1 second	0	lung_function	European	SNPs from the MHC (chr6 26M~34M) region was removed for this traits	-0.0844	0.0419	-2.0122	0.0442	0.1766	0.0069	0.9568	0.0136	-0.011	0.0054
IBS	Forced vital capacity	0	lung_function	European	SNPs from the MHC (chr6 26M~34M) region was removed for this traits	-0.0747	0.0402	-1.8589	0.063	0.1738	0.0063	0.9631	0.0126	-0.0118	0.0053
IBS	FEV1/FVC	0	lung_function	European	SNPs from the MHC (chr6 26M~34M) region was removed for this traits	-0.0283	0.045	-0.6289	0.5294	0.1931	0.0115	0.9393	0.0219	0.0004	0.0068
IBS	Peak expiratory flow	0	lung_function	European	SNPs from the MHC (chr6 26M~34M) region was removed for this traits	-0.0322	0.0445	-0.7243	0.4689	0.1447	0.0085	0.9688	0.0192	-0.0088	0.0054
IBS	Forced expiratory volume in 1 second	0	lung_function	European	SNPs from the MHC (chr6 26M~34M) region was removed for this traits	-0.1055	0.0681	-1.5489	0.1214	0.1302	0.0101	0.9933	0.0083	-0.0005	0.005
IBS	Forced vital capacity	0	lung_function	European	SNPs from the MHC (chr6 26M~34M) region was removed for this traits	-0.1879	0.0746	-2.5183	0.0118	0.1181	0.0098	1.0001	0.0087	-0.0004	0.0049
IBS	FEV1/FVC	0	lung_function	European	SNPs from the MHC (chr6 26M~34M) region was removed for this traits	0.103	0.0859	1.1996	0.2303	0.0955	0.0096	0.9931	0.0079	0.0011	0.0051
IBS	Peak expiratory flow	0	lung_function	European	SNPs from the MHC (chr6 26M~34M) region was removed for this traits	0.0337	0.1289	0.2616	0.7936	0.0907	0.02	0.974	0.0067	-0.0032	0.005
IBS	Idiopathic pulmonary fibrosis	29066090	lung_function	European	Caution: using this data may yield results outside bounds due to relative low Z score of the SNP heritability of the trait; SNPs from the MHC (chr6 26M~34M) region was removed for this traits	0.0481	0.2087	0.2302	0.8179	0.1447	0.1053	0.8365	0.0059	-0.0042	0.0041
IBS	Cigarettes Per Day	30617275	smoking_behaviour	European	Caution: using this data may yield results outside bounds due to relative low Z score of the SNP heritability of the trait; SNPs from the MHC (chr6 26M~34M) region was removed for this traits	0.0277	0.0896	0.3092	0.7572	0.0208	0.0115	1.0051	0.0163	-0.0012	0.0054
IBS	Smoking Cessation	30617275	smoking_behaviour	European	Caution: using this data may yield results outside bounds due to relative low Z score of the SNP heritability of the trait; SNPs from the MHC (chr6 26M~34M) region was removed for this traits	0.1816	0.2358	0.7703	0.4411	0.007	0.0023	0.9985	0.0155	-0.0093	0.0131
IBS	Smoking Initiation	30617275	smoking_behaviour	European	SNPs from the MHC (chr6 26M~34M) region was removed for this traits	-0.0289	0.1209	-0.2393	0.8109	0.0049	0.0011	1.105	0.0089	0.0006	0.0057
IBS	Pack Years	30617275	smoking_behaviour	European	Caution: using this data may yield results outside bounds due to relative low Z score of the SNP heritability of the trait; SNPs from the MHC (chr6 26M~34M) region was removed for this traits	0.4488	0.2414	1.8589	0.063	0.1041	0.0462	1.0336	0.0385	-0.0339	0.0228
IBS	Own birth weight	31043758	anthropometric	European	SNPs from the MHC (chr6 26M~34M) region was removed for this traits	-0.0078	0.0468	-0.1665	0.8678	0.099	0.0056	1.0781	0.0159	6.38e-05	0.0062
IBS	Own birth weight	31043758	anthropometric	Mixed	SNPs from the MHC (chr6 26M~34M) region was removed for this traits	-0.0139	0.0463	-0.2999	0.7643	0.0946	0.0053	1.0694	0.0155	0.0005	0.0062
IBS	Own birth weight (fetal effect) adjusted for maternal genotype	31043758	anthropometric	European	SNPs from the MHC (chr6 26M~34M) region was removed for this traits	0.0021	0.071	0.0292	0.9767	0.0303	0.003	1.0345	0.0094	-0.0019	0.0053
IBS	Offspring birth weight (maternal effect) adjusted for offspring genotype	31043758	anthropometric	European	SNPs from the MHC (chr6 26M~34M) region was removed for this traits	-0.0096	0.053	-0.1803	0.8569	0.1039	0.0061	1.0505	0.0113	0.0053	0.0053
IBS	Offspring birth weight	31043758	anthropometric	Mixed	SNPs from the MHC (chr6 26M~34M) region was removed for this traits	-0.0036	0.0519	-0.07	0.9442	0.0991	0.0055	1.0404	0.011	0.0038	0.0053
IBS	Offspring birth weight	31043758	anthropometric	European	SNPs from the MHC (chr6 26M~34M) region was removed for this traits	-0.0157	0.0768	-0.2043	0.8381	0.0294	0.0026	1.0234	0.0081	0.0048	0.0051
IBD	Adiponectin	22479202	cardiometabolic	Mixed	Caution: using this data may yield less robust results due to minor departure of the LD structure; SNPs from the MHC (chr6 26M~34M) region was removed for this traits	-0.1736	0.1202	-1.4441	0.1487	0.1167	0.0265	1.024	0.0136	0.0122	0.0055
IBD	Age of smoking initiation	20418890	smoking_behaviour	European	SNPs from the MHC (chr6 26M~34M) region was removed for this traits	-0.0834	0.1678	-0.4968	0.6194	0.0571	0.0182	1.0018	0.0063	-0.0058	0.0046
IBD	Child birth length	25281659	anthropometric	European	SNPs from the MHC (chr6 26M~34M) region was removed for this traits	-0.0779	0.1045	-0.7454	0.456	0.1706	0.0246	0.992	0.0074	0.0111	0.0056
IBD	Child birth weight	23202124	anthropometric	European	SNPs from the MHC (chr6 26M~34M) region was removed for this traits	0.0727	0.1249	0.5826	0.5601	0.1113	0.018	1.0052	0.0057	0.0045	0.0046
IBD	Body mass index	20935630	anthropometric	European	SNPs from the MHC (chr6 26M~34M) region was removed for this traits	-0.0595	0.0571	-1.0408	0.2979	0.1909	0.0096	1.0073	0.0108	0.0043	0.0058
IBD	Body fat	26833246	anthropometric	Mixed	Caution: using this data may yield less robust results due to minor departure of the LD structure; SNPs from the MHC (chr6 26M~34M) region was removed for this traits	0.0098	0.0748	0.1305	0.8962	0.1079	0.0082	0.9025	0.0067	0.0037	0.0049
IBD	Coronary artery disease	26343387	cardiometabolic	Mixed	Caution: using this data may yield less robust results due to minor departure of the LD structure; SNPs from the MHC (chr6 26M~34M) region was removed for this traits	-0.0225	0.0605	-0.3715	0.7102	0.0793	0.0058	1.0452	0.0098	-0.0013	0.0055
IBD	Childhood IQ	23358156	education	European	SNPs from the MHC (chr6 26M~34M) region was removed for this traits	0.0436	0.1428	0.3054	0.7601	0.2732	0.044	1.0029	0.0093	-0.0022	0.0064
IBD	Childhood obesity	22484627	anthropometric	European	SNPs from the MHC (chr6 26M~34M) region was removed for this traits	-0.1092	0.0932	-1.172	0.2412	0.4153	0.0449	0.9255	0.0078	0.0024	0.0051
IBD	Cigarettes smoked per day	20418890	smoking_behaviour	European	SNPs from the MHC (chr6 26M~34M) region was removed for this traits	0.1723	0.1389	1.2405	0.2148	0.0528	0.016	1.0108	0.0067	-4.27e-05	0.0044
IBD	Type 2 Diabetes	22885922	glycemic	European	SNPs from the MHC (chr6 26M~34M) region was removed for this traits	-0.0909	0.0871	-1.0443	0.2964	0.0883	0.0096	1.0087	0.0075	0.0042	0.0049
IBD	Depressive symptoms	27089181	psychiatric	European	SNPs from the MHC (chr6 26M~34M) region was removed for this traits	0.0601	0.0767	0.783	0.4336	0.0477	0.004	0.9989	0.0077	0.0074	0.0052
IBD	Eczema	26482879	autoimmune	Mixed	Caution: using this data may yield less robust results due to minor departure of the LD structure; SNPs from the MHC (chr6 26M~34M) region was removed for this traits	0.0971	0.1188	0.8168	0.414	0.068	0.0156	1.0232	0.0077	0.0019	0.0048
IBD	Years of schooling 2016	27225129	education	European	SNPs from the MHC (chr6 26M~34M) region was removed for this traits	-0.0656	0.0507	-1.2941	0.1956	0.1264	0.0045	0.9298	0.0098	-0.0051	0.0057
IBD	ICV	25607358	brain_volume	European	SNPs from the MHC (chr6 26M~34M) region was removed for this traits	0.1476	0.139	1.0616	0.2884	0.1719	0.0453	1.0033	0.0071	-0.0042	0.0052
IBD	Mean Accumbens	25607358	brain_volume	European	Caution: using this data may yield results outside bounds due to relative low Z score of the SNP heritability of the trait; SNPs from the MHC (chr6 26M~34M) region was removed for this traits	0.4763	0.187	2.5469	0.0109	0.0891	0.0366	0.9796	0.0063	-0.0113	0.0046
IBD	Mean Caudate	25607358	brain_volume	European	SNPs from the MHC (chr6 26M~34M) region was removed for this traits	0.026	0.1297	0.2003	0.8412	0.252	0.0363	0.9679	0.006	-0.0038	0.0054
IBD	Mean Hippocampus	25607358	brain_volume	European	SNPs from the MHC (chr6 26M~34M) region was removed for this traits	-0.2187	0.1453	-1.5054	0.1322	0.1404	0.0408	0.9884	0.0066	0.0013	0.0049
IBD	Mean Pallidum	25607358	brain_volume	European	SNPs from the MHC (chr6 26M~34M) region was removed for this traits	-0.0385	0.1481	-0.2601	0.7948	0.1659	0.0429	0.9765	0.0076	0.0009	0.0055
IBD	Mean Putamen	25607358	brain_volume	European	SNPs from the MHC (chr6 26M~34M) region was removed for this traits	0.0778	0.0983	0.7917	0.4286	0.2927	0.048	0.9518	0.0074	-0.0088	0.0047
IBD	Mean Thalamus	25607358	brain_volume	European	SNPs from the MHC (chr6 26M~34M) region was removed for this traits	0.1028	0.1393	0.7383	0.4603	0.1385	0.0396	0.9803	0.0065	-0.0105	0.0047
IBD	Crohns disease	26192919	autoimmune	European	SNPs from the MHC (chr6 26M~34M) region was removed for this traits	0.7707	0.0753	10.2279	1.49e-24	0.5087	0.0601	1.0207	0.0108	0.0172	0.006
IBD	Inflammatory Bowel Disease (Euro)	26192919	autoimmune	European	SNPs from the MHC (chr6 26M~34M) region was removed for this traits	1.0008	0.0804	12.4418	1.55e-35	0.3352	0.0339	1.0522	0.0105	0.0288	0.0076
IBD	Ulcerative colitis	26192919	autoimmune	European	SNPs from the MHC (chr6 26M~34M) region was removed for this traits	1.0161	0.0895	11.3572	6.83e-30	0.2532	0.0314	1.0495	0.0105	0.0276	0.0074
IBD	Extreme bmi	23563607	anthropometric	European	SNPs from the MHC (chr6 26M~34M) region was removed for this traits	-0.1543	0.0835	-1.8474	0.0647	0.6976	0.0578	1.0283	0.0123	0.0134	0.0073
IBD	Forearm Bone mineral density	26367794	bone	Mixed	Caution: using this data may yield results outside bounds due to relative low Z score of the SNP heritability of the trait; using this data may yield less robust results due to minor departure of the LD structure; SNPs from the MHC (chr6 26M~34M) region was removed for this traits	0.0523	0.2504	0.209	0.8345	0.0732	0.0434	1.0149	0.0068	-0.0036	0.0049
IBD	Fasting glucose main effect	22581228	glycemic	European	SNPs from the MHC (chr6 26M~34M) region was removed for this traits	-0.0016	0.095	-0.0173	0.9862	0.0966	0.0189	1.0009	0.01	0.0032	0.0052
IBD	Fasting insulin main effect	22581228	glycemic	European	SNPs from the MHC (chr6 26M~34M) region was removed for this traits	-0.1819	0.1061	-1.7143	0.0865	0.0674	0.0095	1.018	0.007	0.0103	0.0051
IBD	Fasting proinsulin	20081858	glycemic	European	Caution: using this data may yield results outside bounds due to relative low Z score of the SNP heritability of the trait; SNPs from the MHC (chr6 26M~34M) region was removed for this traits	-0.0099	0.1424	-0.0693	0.9447	0.189	0.0888	0.981	0.0101	0.0027	0.0048
IBD	Femoral Neck bone mineral density	26367794	bone	Mixed	Caution: using this data may yield less robust results due to minor departure of the LD structure; SNPs from the MHC (chr6 26M~34M) region was removed for this traits	-0.1502	0.083	-1.8104	0.0702	0.123	0.0149	0.9778	0.0082	0.0014	0.005
IBD	Urinary albumin-to-creatinine ratio (non-diabetes)	26631737	kidney	European	SNPs from the MHC (chr6 26M~34M) region was removed for this traits	0.2307	0.1392	1.657	0.0975	0.0522	0.0104	0.996	0.0072	-0.0021	0.0057
IBD	Chronic Kidney Disease	26831199	kidney	Mixed	Caution: using this data may yield less robust results due to minor departure of the LD structure; SNPs from the MHC (chr6 26M~34M) region was removed for this traits	-0.1481	0.1434	-1.0324	0.3019	0.0183	0.0057	1.0164	0.0097	0.0025	0.0057
IBD	Serum creatinine (non-diabetes)	26831199	kidney	Mixed	Caution: using this data may yield less robust results due to minor departure of the LD structure; SNPs from the MHC (chr6 26M~34M) region was removed for this traits	0.1131	0.0723	1.5654	0.1175	0.1164	0.0109	0.9753	0.0131	-0.0085	0.0066
IBD	Serum creatinine	26831199	kidney	Mixed	Caution: using this data may yield less robust results due to minor departure of the LD structure; SNPs from the MHC (chr6 26M~34M) region was removed for this traits	0.1273	0.0716	1.7765	0.0757	0.1083	0.0095	0.9738	0.0133	-0.0085	0.0066
IBD	Serum cystatin c	26831199	kidney	Mixed	Caution: using this data may yield less robust results due to minor departure of the LD structure; SNPs from the MHC (chr6 26M~34M) region was removed for this traits	-0.0317	0.1095	-0.2894	0.7723	0.1653	0.0688	0.9648	0.0147	0.0096	0.0055
IBD	Urinary albumin-to-creatinine ratio	26631737	kidney	European	SNPs from the MHC (chr6 26M~34M) region was removed for this traits	0.1192	0.1378	0.865	0.387	0.0454	0.0088	0.9962	0.007	0.0022	0.0059
IBD	Former vs Current smoker	20418890	smoking_behaviour	European	SNPs from the MHC (chr6 26M~34M) region was removed for this traits	0.0009	0.113	0.0079	0.9937	0.0595	0.0108	1.0035	0.0066	0.003	0.0043
IBD	Asthma	17611496	autoimmune	European	SNPs from the MHC (chr6 26M~34M) region was removed for this traits	0.0265	0.1453	0.1827	0.8551	0.1146	0.0286	1.0124	0.0087	-0.0009	0.0063
IBD	Anorexia Nervosa	24514567	psychiatric	European	SNPs from the MHC (chr6 26M~34M) region was removed for this traits	-0.0476	0.0687	-0.6932	0.4882	0.5266	0.0297	0.9085	0.0072	0.0056	0.0051
IBD	Extreme height	23563607	anthropometric	European	SNPs from the MHC (chr6 26M~34M) region was removed for this traits	0.1718	0.0745	2.3045	0.0212	1.2515	0.113	1.0285	0.0188	-0.0099	0.0088
IBD	Extreme waist-to-hip ratio	23563607	anthropometric	European	SNPs from the MHC (chr6 26M~34M) region was removed for this traits	0.2389	0.1374	1.7381	0.0822	0.3545	0.0607	0.9785	0.0087	-0.0184	0.0076
IBD	Height_2010	20881960	anthropometric	European	SNPs from the MHC (chr6 26M~34M) region was removed for this traits	0.0974	0.0462	2.1094	0.0349	0.287	0.0166	1.0136	0.018	-0.008	0.0062
IBD	Obesity class 1	23563607	anthropometric	European	SNPs from the MHC (chr6 26M~34M) region was removed for this traits	-0.0221	0.0597	-0.3702	0.7113	0.2195	0.0124	1.0129	0.0112	0.003	0.0063
IBD	Obesity class 2	23563607	anthropometric	European	SNPs from the MHC (chr6 26M~34M) region was removed for this traits	0.0089	0.0748	0.1187	0.9055	0.1871	0.0136	0.9979	0.0102	0.004	0.0071
IBD	Obesity class 3	23563607	anthropometric	European	SNPs from the MHC (chr6 26M~34M) region was removed for this traits	0.0423	0.0995	0.4252	0.6707	0.1218	0.0147	0.9802	0.009	-0.0024	0.006
IBD	Overweight	23563607	anthropometric	European	SNPs from the MHC (chr6 26M~34M) region was removed for this traits	-0.0615	0.0638	-0.9644	0.3349	0.1108	0.0066	1.0206	0.0093	0.0024	0.006
IBD	Neo-conscientiousness	21173776	personality	European	Caution: using this data may yield results outside bounds due to relative low Z score of the SNP heritability of the trait; SNPs from the MHC (chr6 26M~34M) region was removed for this traits	0.0628	0.1789	0.351	0.7256	0.0726	0.0307	1.0005	0.0071	-0.0002	0.0048
IBD	Neo-openness to experience	21173776	personality	European	SNPs from the MHC (chr6 26M~34M) region was removed for this traits	0.0443	0.1556	0.2846	0.7759	0.1028	0.0264	0.9936	0.0066	-0.002	0.0053
IBD	HDL cholesterol	20686565	lipids	European	SNPs from the MHC (chr6 26M~34M) region was removed for this traits	0.0143	0.0685	0.2086	0.8347	0.1284	0.0228	1.0568	0.0499	-0.0074	0.0054
IBD	Hip circumference	25673412	anthropometric	European	SNPs from the MHC (chr6 26M~34M) region was removed for this traits	-0.0048	0.0603	-0.0796	0.9365	0.1281	0.0057	0.8586	0.0082	0.0061	0.0053
IBD	Alzheimers disease	24162737	neurological	European	SNPs from the MHC (chr6 26M~34M) region was removed for this traits	-0.0921	0.1415	-0.6512	0.5149	0.0411	0.0232	1.0705	0.0335	0.0038	0.0044
IBD	Infant head circumference	22504419	anthropometric	European	SNPs from the MHC (chr6 26M~34M) region was removed for this traits	0.1058	0.1289	0.8206	0.4119	0.2303	0.0444	0.9902	0.007	-0.0063	0.0054
IBD	LDL cholesterol	20686565	lipids	European	SNPs from the MHC (chr6 26M~34M) region was removed for this traits	-0.1029	0.084	-1.2247	0.2207	0.1021	0.0297	1.0542	0.0524	0.0137	0.0055
IBD	Leptin_adjBMI	26833098	hormone	European	SNPs from the MHC (chr6 26M~34M) region was removed for this traits	0.055	0.1102	0.4992	0.6176	0.0952	0.0186	1.0035	0.0074	0.0044	0.0048
IBD	Leptin_not_adjBMI	26833098	hormone	European	SNPs from the MHC (chr6 26M~34M) region was removed for this traits	0.0273	0.1122	0.2436	0.8076	0.1035	0.0164	0.9908	0.0069	0.0063	0.0049
IBD	Lumbar Spine bone mineral density	26367794	bone	Mixed	Caution: using this data may yield less robust results due to minor departure of the LD structure; SNPs from the MHC (chr6 26M~34M) region was removed for this traits	-0.0605	0.0805	-0.7509	0.4527	0.1272	0.016	0.9807	0.0086	-0.0026	0.0048
IBD	2hr glucose adjusted for BMI	20081857	glycemic	European	Caution: using this data may yield results outside bounds due to relative low Z score of the SNP heritability of the trait; SNPs from the MHC (chr6 26M~34M) region was removed for this traits	0.0927	0.1823	0.5084	0.6112	0.1008	0.0353	0.9938	0.0069	-0.0073	0.0053
IBD	HbA1C	20858683	glycemic	European	SNPs from the MHC (chr6 26M~34M) region was removed for this traits	0.0275	0.1204	0.2282	0.8195	0.0646	0.0119	1.0003	0.0075	0.0052	0.0047
IBD	HOMA-B	20081858	glycemic	European	SNPs from the MHC (chr6 26M~34M) region was removed for this traits	-0.1383	0.1267	-1.092	0.2748	0.0887	0.0138	0.9899	0.0068	0.0064	0.0054
IBD	HOMA-IR	20081858	glycemic	European	SNPs from the MHC (chr6 26M~34M) region was removed for this traits	-0.1376	0.1287	-1.0699	0.2847	0.0669	0.0128	1.0046	0.0066	0.0058	0.005
IBD	Age at Menarche	25231870	reproductive	European	SNPs from the MHC (chr6 26M~34M) region was removed for this traits	0.0784	0.0566	1.3843	0.1663	0.2034	0.0101	0.9497	0.0119	-0.0037	0.0058
IBD	Age at Menopause	26414677	reproductive	European	SNPs from the MHC (chr6 26M~34M) region was removed for this traits	0.1412	0.0787	1.794	0.0728	0.1352	0.0159	0.9908	0.0143	-0.0126	0.0056
IBD	Heart rate	23583979	haemotological	Mixed	Caution: using this data may yield less robust results due to minor departure of the LD structure; SNPs from the MHC (chr6 26M~34M) region was removed for this traits	0.0657	0.0767	0.8566	0.3917	0.0852	0.01	1.0111	0.0094	-0.0058	0.005
IBD	Serumurate overweight	25811787	uric_acid	European	Caution: using this data may yield results outside bounds due to relative low Z score of the SNP heritability of the trait; SNPs from the MHC (chr6 26M~34M) region was removed for this traits	-0.0057	0.0948	-0.0598	0.9523	0.5267	0.2343	0.9687	0.0212	-0.0066	0.0052
IBD	Mean platelet volume	22139419	haemotological	European	SNPs from the MHC (chr6 26M~34M) region was removed for this traits	-0.04	0.0962	-0.4159	0.6775	0.3237	0.0508	0.9797	0.0102	0.0047	0.0055
IBD	Neuroticism	27089181	personality	European	SNPs from the MHC (chr6 26M~34M) region was removed for this traits	0.0202	0.0621	0.326	0.7444	0.0909	0.0076	0.9833	0.0124	0.0054	0.0059
IBD	Attention deficit hyperactivity disorder	20732625	psychiatric	European	Caution: using this data may yield results outside bounds due to relative low Z score of the SNP heritability of the trait; SNPs from the MHC (chr6 26M~34M) region was removed for this traits	0.1133	0.1757	0.6447	0.5191	0.249	0.0925	1.0066	0.0066	-0.0028	0.0046
IBD	Bipolar disorder	21926972	psychiatric	European	SNPs from the MHC (chr6 26M~34M) region was removed for this traits	0.0508	0.0851	0.5973	0.5503	0.4349	0.0376	1.0224	0.0079	0.0018	0.0051
IBD	PGC cross-disorder analysis	23453885	psychiatric	European	SNPs from the MHC (chr6 26M~34M) region was removed for this traits	0.0792	0.0784	1.0094	0.3128	0.1733	0.0133	1.0133	0.0119	-0.0029	0.0071
IBD	Major depressive disorder	22472876	psychiatric	European	SNPs from the MHC (chr6 26M~34M) region was removed for this traits	0.0707	0.1096	0.6452	0.5188	0.1701	0.0259	1.0058	0.0065	0.0015	0.0052
IBD	Autism spectrum disorder	0	psychiatric	European	SNPs from the MHC (chr6 26M~34M) region was removed for this traits	-0.0262	0.0793	-0.3303	0.7412	0.4555	0.0509	0.9655	0.0069	-0.001	0.0047
IBD	Parkinsons disease	19915575	neurological	European	SNPs from the MHC (chr6 26M~34M) region was removed for this traits	0.0797	0.1035	0.7697	0.4415	0.3814	0.1211	1.126	0.0091	-0.0011	0.0049
IBD	Platelet count	22139419	haemotological	European	SNPs from the MHC (chr6 26M~34M) region was removed for this traits	-0.1003	0.0806	-1.2444	0.2134	0.1191	0.0113	0.9861	0.0087	0.0086	0.0054
IBD	Rheumatoid Arthritis	24390342	autoimmune	European	SNPs from the MHC (chr6 26M~34M) region was removed for this traits	0.1681	0.0698	2.4093	0.016	0.1608	0.0291	1.0222	0.0175	0.0005	0.0047
IBD	Schizophrenia	25056061	psychiatric	Mixed	Caution: using this data may yield less robust results due to minor departure of the LD structure; SNPs from the MHC (chr6 26M~34M) region was removed for this traits	0.0199	0.0509	0.3921	0.695	0.4618	0.0202	1.0502	0.0133	-0.0048	0.0069
IBD	College completion	23722424	education	European	SNPs from the MHC (chr6 26M~34M) region was removed for this traits	-0.0818	0.0794	-1.0303	0.3029	0.078	0.0056	1.0245	0.0086	-0.0003	0.0055
IBD	Acetoacetate	27005778	metabolites	European	Caution: using this data may yield results outside bounds due to relative low Z score of the SNP heritability of the trait; SNPs from the MHC (chr6 26M~34M) region was removed for this traits	-0.0181	0.1439	-0.1257	0.9	0.0739	0.0305	0.9797	0.0075	-0.0008	0.0045
IBD	Acetate	27005778	metabolites	European	Caution: using this data may yield results outside bounds due to relative low Z score of the SNP heritability of the trait; SNPs from the MHC (chr6 26M~34M) region was removed for this traits	0.217	0.171	1.2693	0.2043	0.0512	0.0185	1.0029	0.007	-0.006	0.0047
IBD	Alanine	27005778	metabolites	European	SNPs from the MHC (chr6 26M~34M) region was removed for this traits	0.1168	0.1326	0.881	0.3783	0.0912	0.0268	1.0084	0.0074	-0.003	0.0049
IBD	Albumin	27005778	metabolites	European	Caution: using this data may yield results outside bounds due to relative low Z score of the SNP heritability of the trait; SNPs from the MHC (chr6 26M~34M) region was removed for this traits	0.2621	0.1883	1.3921	0.1639	0.0634	0.0257	0.9879	0.0071	-0.0095	0.0051
IBD	Apolipoprotein A-I	27005778	metabolites	European	SNPs from the MHC (chr6 26M~34M) region was removed for this traits	0.0118	0.1771	0.0667	0.9468	0.0744	0.0263	1.0037	0.0106	0.0004	0.0047
IBD	Apolipoprotein B	27005778	metabolites	European	SNPs from the MHC (chr6 26M~34M) region was removed for this traits	-0.0956	0.1578	-0.6063	0.5443	0.0824	0.0415	1.0086	0.0155	0.0049	0.0052
IBD	Ratio of bisallylic groups to double bonds	27005778	metabolites	European	Caution: using this data may yield results outside bounds due to relative low Z score of the SNP heritability of the trait; SNPs from the MHC (chr6 26M~34M) region was removed for this traits	0.0215	0.0891	0.2419	0.8089	0.2951	0.1039	0.9771	0.0088	-0.0036	0.0045
IBD	Ratio of bisallylic groups to total fatty acids	27005778	metabolites	European	Caution: using this data may yield results outside bounds due to relative low Z score of the SNP heritability of the trait; SNPs from the MHC (chr6 26M~34M) region was removed for this traits	0.0561	0.0949	0.591	0.5545	0.2703	0.0945	0.9862	0.0079	-0.0049	0.0044
IBD	Average number of methylene groups per a double bond	27005778	metabolites	European	Caution: using this data may yield results outside bounds due to relative low Z score of the SNP heritability of the trait; SNPs from the MHC (chr6 26M~34M) region was removed for this traits	-0.0574	0.1099	-0.5224	0.6014	0.1979	0.0769	0.9962	0.0081	0.0065	0.0047
IBD	Citrate	27005778	metabolites	European	SNPs from the MHC (chr6 26M~34M) region was removed for this traits	-0.0189	0.1348	-0.1405	0.8883	0.0698	0.0219	1.0132	0.0075	-0.0037	0.0043
IBD	Creatinine	27005778	metabolites	European	SNPs from the MHC (chr6 26M~34M) region was removed for this traits	-0.1537	0.1211	-1.2688	0.2045	0.1128	0.0256	1.0134	0.008	-0.0068	0.0047
IBD	Average number of double bonds in a fatty acid chain	27005778	metabolites	European	SNPs from the MHC (chr6 26M~34M) region was removed for this traits	0.0744	0.1042	0.7136	0.4755	0.1681	0.0532	1.0024	0.0076	-0.0065	0.0044
IBD	22:6 docosahexaenoic acid	27005778	metabolites	European	SNPs from the MHC (chr6 26M~34M) region was removed for this traits	0.0787	0.1408	0.5587	0.5764	0.1309	0.0377	0.9951	0.0076	-0.0011	0.0045
IBD	Free cholesterol to esterified cholesterol ratio	27005778	metabolites	European	Caution: using this data may yield results outside bounds due to relative low Z score of the SNP heritability of the trait; SNPs from the MHC (chr6 26M~34M) region was removed for this traits	0.0647	0.2567	0.2522	0.8009	0.0556	0.0518	1.0133	0.0118	0.0002	0.0051
IBD	Description of average fatty acid chain length; not actual carbon number	27005778	metabolites	European	SNPs from the MHC (chr6 26M~34M) region was removed for this traits	0.2593	0.1831	1.4162	0.1567	0.0946	0.0369	0.9842	0.0073	-0.0094	0.0049
IBD	Omega-3 fatty acids	27005778	metabolites	European	SNPs from the MHC (chr6 26M~34M) region was removed for this traits	-0.0538	0.137	-0.3929	0.6944	0.1493	0.043	0.9918	0.008	0.0006	0.0046
IBD	Omega-9 and saturated fatty acids	27005778	metabolites	European	Caution: using this data may yield results outside bounds due to relative low Z score of the SNP heritability of the trait; SNPs from the MHC (chr6 26M~34M) region was removed for this traits	0.0481	0.1813	0.2652	0.7908	0.0977	0.0459	0.9922	0.0085	0.0012	0.005
IBD	Free cholesterol	27005778	metabolites	European	Caution: using this data may yield results outside bounds due to relative low Z score of the SNP heritability of the trait; SNPs from the MHC (chr6 26M~34M) region was removed for this traits	0.269	0.252	1.0675	0.2858	0.0617	0.0405	1.0243	0.0104	-0.0015	0.0054
IBD	Glucose	27005778	metabolites	European	SNPs from the MHC (chr6 26M~34M) region was removed for this traits	0.0961	0.1357	0.708	0.479	0.0848	0.0215	0.9965	0.0068	-0.0019	0.0046
IBD	Glutamine	27005778	metabolites	European	SNPs from the MHC (chr6 26M~34M) region was removed for this traits	-0.2985	0.1659	-1.7989	0.072	0.0641	0.0216	1.0176	0.0079	0.0027	0.0051
IBD	Glycoprotein acetyls; mainly a1-acid glycoprotein	27005778	metabolites	European	SNPs from the MHC (chr6 26M~34M) region was removed for this traits	0.0844	0.1286	0.6568	0.5113	0.1056	0.0289	0.9834	0.0066	0.0025	0.0047
IBD	Total cholesterol in HDL	27005778	metabolites	European	SNPs from the MHC (chr6 26M~34M) region was removed for this traits	0.1176	0.1295	0.9085	0.3636	0.0914	0.0257	1.0065	0.0119	-0.0031	0.0045
IBD	Mean diameter for HDL particles	27005778	metabolites	European	SNPs from the MHC (chr6 26M~34M) region was removed for this traits	0.0288	0.1041	0.2762	0.7824	0.1145	0.029	1.0093	0.0201	0.0017	0.004
IBD	Total cholesterol in IDL	27005778	metabolites	European	SNPs from the MHC (chr6 26M~34M) region was removed for this traits	-0.0027	0.1958	-0.0139	0.9889	0.0627	0.0489	1.0225	0.0209	0.0014	0.0054
IBD	Free cholesterol in IDL	27005778	metabolites	European	SNPs from the MHC (chr6 26M~34M) region was removed for this traits	-0.0247	0.1841	-0.1342	0.8932	0.0622	0.0443	1.0242	0.0213	0.0021	0.0055
IBD	Total lipids in IDL	27005778	metabolites	European	SNPs from the MHC (chr6 26M~34M) region was removed for this traits	-0.0011	0.1889	-0.0056	0.9955	0.0668	0.0467	1.0218	0.0196	0.0017	0.0054
IBD	Concentration of IDL particles	27005778	metabolites	European	SNPs from the MHC (chr6 26M~34M) region was removed for this traits	0.0037	0.1839	0.02	0.9841	0.0696	0.0448	1.0203	0.0186	0.002	0.0054
IBD	Phospholipids in IDL	27005778	metabolites	European	SNPs from the MHC (chr6 26M~34M) region was removed for this traits	-0.0472	0.1949	-0.242	0.8087	0.0548	0.0434	1.0239	0.0203	0.0033	0.0054
IBD	Triglycerides in IDL	27005778	metabolites	European	SNPs from the MHC (chr6 26M~34M) region was removed for this traits	-0.0369	0.1336	-0.2762	0.7824	0.1101	0.0362	1.0086	0.0153	0.0046	0.0053
IBD	Isoleucine	27005778	metabolites	European	SNPs from the MHC (chr6 26M~34M) region was removed for this traits	-0.173	0.1487	-1.1639	0.2445	0.0672	0.0236	0.9966	0.0069	0.0082	0.0045
IBD	Total cholesterol in large HDL	27005778	metabolites	European	SNPs from the MHC (chr6 26M~34M) region was removed for this traits	0.0907	0.1077	0.8422	0.3997	0.1021	0.0266	1.0066	0.0148	-0.003	0.0044
IBD	Cholesterol esters in large HDL	27005778	metabolites	European	SNPs from the MHC (chr6 26M~34M) region was removed for this traits	0.1045	0.1043	1.0014	0.3166	0.1194	0.0288	1.0013	0.0145	-0.002	0.0042
IBD	Free cholesterol in large HDL	27005778	metabolites	European	SNPs from the MHC (chr6 26M~34M) region was removed for this traits	0.0956	0.1097	0.8717	0.3834	0.1036	0.0267	1.0082	0.0147	-0.0032	0.0044
IBD	Total lipids in large HDL	27005778	metabolites	European	SNPs from the MHC (chr6 26M~34M) region was removed for this traits	0.1125	0.1033	1.0884	0.2764	0.128	0.0293	1.0007	0.0155	-0.0026	0.0041
IBD	Concentration of large HDL particles	27005778	metabolites	European	SNPs from the MHC (chr6 26M~34M) region was removed for this traits	0.1128	0.1033	1.0916	0.275	0.1301	0.0293	0.9995	0.0157	-0.0026	0.0041
IBD	Phospholipids in large HDL	27005778	metabolites	European	SNPs from the MHC (chr6 26M~34M) region was removed for this traits	0.1266	0.1067	1.1864	0.2355	0.1258	0.0296	0.998	0.0146	-0.0027	0.0041
IBD	Total cholesterol in large LDL	27005778	metabolites	European	SNPs from the MHC (chr6 26M~34M) region was removed for this traits	-0.072	0.1986	-0.3624	0.7171	0.0571	0.0487	1.0189	0.0241	0.0038	0.0054
IBD	Cholesterol esters in large LDL	27005778	metabolites	European	SNPs from the MHC (chr6 26M~34M) region was removed for this traits	0.0016	0.1866	0.0085	0.9932	0.0693	0.0538	1.0155	0.0231	0.0007	0.0053
IBD	Free cholesterol in large LDL	27005778	metabolites	European	SNPs from the MHC (chr6 26M~34M) region was removed for this traits	-0.0803	0.207	-0.3879	0.6981	0.0553	0.0508	1.0213	0.0252	0.0039	0.0055
IBD	Total lipids in large LDL	27005778	metabolites	European	SNPs from the MHC (chr6 26M~34M) region was removed for this traits	0.0116	0.1897	0.0611	0.9513	0.0679	0.0543	1.0176	0.0233	0.0011	0.0054
IBD	Concentration of large LDL particles	27005778	metabolites	European	SNPs from the MHC (chr6 26M~34M) region was removed for this traits	0.0101	0.1881	0.0536	0.9572	0.0688	0.053	1.0186	0.0225	0.0016	0.0054
IBD	Phospholipids in large LDL	27005778	metabolites	European	SNPs from the MHC (chr6 26M~34M) region was removed for this traits	-0.0815	0.2028	-0.402	0.6877	0.0552	0.0463	1.0208	0.0226	0.0044	0.0054
IBD	Total cholesterol in large VLDL	27005778	metabolites	European	SNPs from the MHC (chr6 26M~34M) region was removed for this traits	-0.0719	0.1111	-0.647	0.5176	0.1234	0.0291	0.9883	0.0069	0.0064	0.0045
IBD	Cholesterol esters in large VLDL	27005778	metabolites	European	SNPs from the MHC (chr6 26M~34M) region was removed for this traits	-0.1572	0.0986	-1.5943	0.1109	0.1718	0.0349	0.9745	0.0074	0.0087	0.0044
IBD	Free cholesterol in large VLDL	27005778	metabolites	European	SNPs from the MHC (chr6 26M~34M) region was removed for this traits	-0.0489	0.1089	-0.4495	0.6531	0.1288	0.0301	0.986	0.0068	0.0061	0.0046
IBD	Total lipids in large VLDL	27005778	metabolites	European	SNPs from the MHC (chr6 26M~34M) region was removed for this traits	-0.1376	0.1099	-1.2516	0.2107	0.1477	0.0312	0.9819	0.0073	0.0071	0.0047
IBD	Concentration of large VLDL particles	27005778	metabolites	European	SNPs from the MHC (chr6 26M~34M) region was removed for this traits	-0.1487	0.1142	-1.3017	0.193	0.1401	0.0345	0.9705	0.0076	0.0082	0.0045
IBD	Phospholipids in large VLDL	27005778	metabolites	European	SNPs from the MHC (chr6 26M~34M) region was removed for this traits	-0.1355	0.1156	-1.1724	0.241	0.1225	0.031	0.9866	0.0072	0.0074	0.0049
IBD	Triglycerides in large VLDL	27005778	metabolites	European	SNPs from the MHC (chr6 26M~34M) region was removed for this traits	-0.1424	0.1159	-1.2289	0.2191	0.1186	0.0291	0.9856	0.0071	0.0064	0.0047
IBD	18:2 linoleic acid (LA)	27005778	metabolites	European	SNPs from the MHC (chr6 26M~34M) region was removed for this traits	-0.0174	0.1721	-0.1012	0.9194	0.1245	0.0503	1.0033	0.0096	0.0011	0.0051
IBD	Total cholesterol in LDL	27005778	metabolites	European	SNPs from the MHC (chr6 26M~34M) region was removed for this traits	-0.0835	0.196	-0.4261	0.6701	0.0625	0.0524	1.0167	0.0251	0.0043	0.0054
IBD	Mean diameter for LDL particles	27005778	metabolites	European	Caution: using this data may yield results outside bounds due to relative low Z score of the SNP heritability of the trait; SNPs from the MHC (chr6 26M~34M) region was removed for this traits	0.1446	0.1989	0.7269	0.4673	0.0497	0.0257	0.9992	0.012	-0.0034	0.0049
IBD	Leucine	27005778	metabolites	European	Caution: using this data may yield results outside bounds due to relative low Z score of the SNP heritability of the trait; SNPs from the MHC (chr6 26M~34M) region was removed for this traits	-0.1463	0.1972	-0.7418	0.4582	0.0437	0.0208	1.0103	0.0069	0.0053	0.0046
IBD	Total cholesterol in medium HDL	27005778	metabolites	European	Caution: using this data may yield results outside bounds due to relative low Z score of the SNP heritability of the trait; SNPs from the MHC (chr6 26M~34M) region was removed for this traits	0.0727	0.1682	0.432	0.6658	0.055	0.0251	0.9987	0.0092	-0.0021	0.0044
IBD	Cholesterol esters in medium HDL	27005778	metabolites	European	Caution: using this data may yield results outside bounds due to relative low Z score of the SNP heritability of the trait; SNPs from the MHC (chr6 26M~34M) region was removed for this traits	0.2	0.1842	1.086	0.2775	0.0546	0.0283	1.0007	0.0091	-0.0036	0.0044
IBD	Free cholesterol in medium HDL	27005778	metabolites	European	SNPs from the MHC (chr6 26M~34M) region was removed for this traits	0.0344	0.1601	0.2151	0.8297	0.0686	0.0231	0.9967	0.0082	-0.0008	0.0046
IBD	Total lipids in medium HDL	27005778	metabolites	European	Caution: using this data may yield results outside bounds due to relative low Z score of the SNP heritability of the trait; SNPs from the MHC (chr6 26M~34M) region was removed for this traits	0.1408	0.1773	0.794	0.4272	0.0622	0.0258	0.9958	0.0081	-0.0024	0.0044
IBD	Concentration of medium HDL particles	27005778	metabolites	European	Caution: using this data may yield results outside bounds due to relative low Z score of the SNP heritability of the trait; SNPs from the MHC (chr6 26M~34M) region was removed for this traits	0.1204	0.1726	0.6977	0.4853	0.0664	0.0256	0.994	0.0078	-0.0019	0.0045
IBD	Phospholipids in medium HDL	27005778	metabolites	European	SNPs from the MHC (chr6 26M~34M) region was removed for this traits	0.0323	0.1601	0.2019	0.84	0.0687	0.0231	0.9939	0.0079	-0.0002	0.0046
IBD	Total cholesterol in medium LDL	27005778	metabolites	European	SNPs from the MHC (chr6 26M~34M) region was removed for this traits	-0.1063	0.1893	-0.5617	0.5743	0.0635	0.0486	1.0154	0.0232	0.0038	0.0053
IBD	Cholesterol esters in medium LDL	27005778	metabolites	European	SNPs from the MHC (chr6 26M~34M) region was removed for this traits	-0.0149	0.1789	-0.0832	0.9337	0.0754	0.0521	1.0122	0.022	0.0012	0.0053
IBD	Total lipids in medium LDL	27005778	metabolites	European	SNPs from the MHC (chr6 26M~34M) region was removed for this traits	-0.0106	0.1759	-0.0601	0.952	0.0764	0.0522	1.0118	0.0218	0.0019	0.0052
IBD	Concentration of medium LDL particles	27005778	metabolites	European	SNPs from the MHC (chr6 26M~34M) region was removed for this traits	-0.0096	0.1792	-0.0537	0.9571	0.0752	0.0509	1.0132	0.021	0.0023	0.0052
IBD	Phospholipids in medium LDL	27005778	metabolites	European	SNPs from the MHC (chr6 26M~34M) region was removed for this traits	-0.1296	0.181	-0.716	0.474	0.0692	0.0434	1.0101	0.0198	0.005	0.0052
IBD	Total cholesterol in medium VLDL	27005778	metabolites	European	SNPs from the MHC (chr6 26M~34M) region was removed for this traits	-0.1059	0.1062	-0.9968	0.3189	0.1302	0.0365	0.9891	0.0081	0.0045	0.0048
IBD	Cholesterol esters in medium VLDL	27005778	metabolites	European	SNPs from the MHC (chr6 26M~34M) region was removed for this traits	-0.063	0.1056	-0.5963	0.551	0.1575	0.0397	0.9835	0.0084	0.0031	0.0049
IBD	Free cholesterol in medium VLDL	27005778	metabolites	European	SNPs from the MHC (chr6 26M~34M) region was removed for this traits	-0.1142	0.107	-1.0676	0.2857	0.1191	0.0341	0.9916	0.0073	0.0051	0.0046
IBD	Total lipids in medium VLDL	27005778	metabolites	European	SNPs from the MHC (chr6 26M~34M) region was removed for this traits	-0.0853	0.1015	-0.8405	0.4006	0.1511	0.0365	0.9811	0.0075	0.0028	0.0047
IBD	Concentration of medium VLDL particles	27005778	metabolites	European	SNPs from the MHC (chr6 26M~34M) region was removed for this traits	-0.1685	0.1056	-1.5957	0.1105	0.1578	0.0377	0.9771	0.0079	0.0055	0.0046
IBD	Phospholipids in medium VLDL	27005778	metabolites	European	SNPs from the MHC (chr6 26M~34M) region was removed for this traits	-0.1265	0.1069	-1.1837	0.2365	0.1185	0.0339	0.9927	0.0072	0.0046	0.0046
IBD	Triglycerides in medium VLDL	27005778	metabolites	European	SNPs from the MHC (chr6 26M~34M) region was removed for this traits	-0.0995	0.1138	-0.8744	0.3819	0.1032	0.0304	0.9956	0.0068	0.0028	0.0046
IBD	Mono-unsaturated fatty acids	27005778	metabolites	European	Caution: using this data may yield results outside bounds due to relative low Z score of the SNP heritability of the trait; SNPs from the MHC (chr6 26M~34M) region was removed for this traits	0.046	0.1658	0.2772	0.7817	0.118	0.0449	0.9838	0.0085	0.0023	0.0049
IBD	Phenylalanine	27005778	metabolites	European	Caution: using this data may yield results outside bounds due to relative low Z score of the SNP heritability of the trait; SNPs from the MHC (chr6 26M~34M) region was removed for this traits	0.2023	0.163	1.2409	0.2146	0.058	0.0219	1.003	0.0069	0.0045	0.0044
IBD	Total lipids in small HDL	27005778	metabolites	European	Caution: using this data may yield results outside bounds due to relative low Z score of the SNP heritability of the trait; SNPs from the MHC (chr6 26M~34M) region was removed for this traits	0.0257	0.1758	0.1462	0.8838	0.0569	0.0271	1.0011	0.0074	-0.0021	0.0045
IBD	Triglycerides in small HDL	27005778	metabolites	European	Caution: using this data may yield results outside bounds due to relative low Z score of the SNP heritability of the trait; SNPs from the MHC (chr6 26M~34M) region was removed for this traits	-0.0392	0.1339	-0.2926	0.7698	0.072	0.0284	0.9956	0.0091	0.0021	0.0047
IBD	Total cholesterol in small LDL	27005778	metabolites	European	SNPs from the MHC (chr6 26M~34M) region was removed for this traits	-0.0121	0.1827	-0.066	0.9473	0.0667	0.0464	1.0175	0.0202	0.0027	0.0052
IBD	Total lipids in small LDL	27005778	metabolites	European	SNPs from the MHC (chr6 26M~34M) region was removed for this traits	-0.0144	0.1696	-0.0848	0.9324	0.0832	0.0469	1.0089	0.018	0.0034	0.0051
IBD	Concentration of small LDL particles	27005778	metabolites	European	SNPs from the MHC (chr6 26M~34M) region was removed for this traits	-0.0356	0.1643	-0.2164	0.8287	0.0918	0.0447	1.0073	0.0161	0.0038	0.0052
IBD	Total cholesterol in small VLDL	27005778	metabolites	European	SNPs from the MHC (chr6 26M~34M) region was removed for this traits	-0.0975	0.1398	-0.6975	0.4855	0.0893	0.0333	1.0055	0.0101	0.0047	0.0048
IBD	Free cholesterol in small VLDL	27005778	metabolites	European	SNPs from the MHC (chr6 26M~34M) region was removed for this traits	-0.1504	0.1211	-1.2419	0.2143	0.1129	0.0354	0.9986	0.0093	0.0057	0.0049
IBD	Total lipids in small VLDL	27005778	metabolites	European	SNPs from the MHC (chr6 26M~34M) region was removed for this traits	-0.0743	0.1065	-0.6982	0.485	0.1516	0.039	0.9883	0.0087	0.0031	0.0048
IBD	Concentration of small VLDL particles	27005778	metabolites	European	SNPs from the MHC (chr6 26M~34M) region was removed for this traits	-0.0838	0.1034	-0.8106	0.4176	0.159	0.0394	0.986	0.0086	0.0035	0.0048
IBD	Phospholipids in small VLDL	27005778	metabolites	European	SNPs from the MHC (chr6 26M~34M) region was removed for this traits	-0.0927	0.1159	-0.8002	0.4236	0.1201	0.0367	0.9959	0.009	0.0031	0.0049
IBD	Triglycerides in small VLDL	27005778	metabolites	European	SNPs from the MHC (chr6 26M~34M) region was removed for this traits	-0.1704	0.1088	-1.5661	0.1173	0.1265	0.0357	0.9905	0.0083	0.0059	0.0047
IBD	Serum total cholesterol	27005778	metabolites	European	Caution: using this data may yield results outside bounds due to relative low Z score of the SNP heritability of the trait; SNPs from the MHC (chr6 26M~34M) region was removed for this traits	0.0109	0.1919	0.0567	0.9548	0.0591	0.0401	1.024	0.0158	0.0013	0.0054
IBD	Serum total triglycerides	27005778	metabolites	European	SNPs from the MHC (chr6 26M~34M) region was removed for this traits	-0.0902	0.1036	-0.8703	0.3841	0.1343	0.0369	0.9873	0.0081	0.0047	0.0048
IBD	Tyrosine	27005778	metabolites	European	Caution: using this data may yield results outside bounds due to relative low Z score of the SNP heritability of the trait; SNPs from the MHC (chr6 26M~34M) region was removed for this traits	-0.1463	0.1349	-1.0843	0.2783	0.0777	0.0287	0.9981	0.0075	0.0089	0.0043
IBD	Valine	27005778	metabolites	European	SNPs from the MHC (chr6 26M~34M) region was removed for this traits	-0.0468	0.1558	-0.3004	0.7639	0.0566	0.0196	1.0176	0.0071	-0.0003	0.0046
IBD	Mean diameter for VLDL particles	27005778	metabolites	European	SNPs from the MHC (chr6 26M~34M) region was removed for this traits	-0.1565	0.106	-1.4757	0.14	0.1358	0.0352	0.9895	0.0091	0.0046	0.0043
IBD	Total cholesterol in very large HDL	27005778	metabolites	European	Caution: using this data may yield results outside bounds due to relative low Z score of the SNP heritability of the trait; SNPs from the MHC (chr6 26M~34M) region was removed for this traits	0.0125	0.2312	0.054	0.9569	0.0277	0.0226	1.014	0.0118	0.0035	0.0046
IBD	Free cholesterol in very large HDL	27005778	metabolites	European	Caution: using this data may yield results outside bounds due to relative low Z score of the SNP heritability of the trait; SNPs from the MHC (chr6 26M~34M) region was removed for this traits	-0.022	0.1872	-0.1177	0.9063	0.0411	0.0249	1.016	0.0144	0.0026	0.0046
IBD	Total lipids in very large HDL	27005778	metabolites	European	Caution: using this data may yield results outside bounds due to relative low Z score of the SNP heritability of the trait; SNPs from the MHC (chr6 26M~34M) region was removed for this traits	-0.0033	0.1831	-0.0181	0.9856	0.053	0.0266	1.0172	0.0153	0.0023	0.0046
IBD	Concentration of very large HDL particles	27005778	metabolites	European	Caution: using this data may yield results outside bounds due to relative low Z score of the SNP heritability of the trait; SNPs from the MHC (chr6 26M~34M) region was removed for this traits	-0.0198	0.1682	-0.1175	0.9065	0.0595	0.0264	1.0028	0.0158	0.002	0.0045
IBD	Phospholipids in very large HDL	27005778	metabolites	European	SNPs from the MHC (chr6 26M~34M) region was removed for this traits	0.0385	0.1308	0.2948	0.7682	0.0867	0.0292	1.0084	0.0178	9.31e-05	0.0044
IBD	Triglycerides in very large HDL	27005778	metabolites	European	Caution: using this data may yield results outside bounds due to relative low Z score of the SNP heritability of the trait; SNPs from the MHC (chr6 26M~34M) region was removed for this traits	0.0517	0.1419	0.3643	0.7156	0.0819	0.0265	1.0143	0.0291	0.0032	0.0044
IBD	Total lipids in very large VLDL	27005778	metabolites	European	SNPs from the MHC (chr6 26M~34M) region was removed for this traits	-0.0667	0.1088	-0.6129	0.54	0.1446	0.0305	0.9753	0.0074	0.0078	0.0045
IBD	Concentration of very large VLDL particles	27005778	metabolites	European	SNPs from the MHC (chr6 26M~34M) region was removed for this traits	-0.094	0.1195	-0.7868	0.4314	0.1307	0.0304	0.9813	0.0075	0.0082	0.0048
IBD	Phospholipids in very large VLDL	27005778	metabolites	European	SNPs from the MHC (chr6 26M~34M) region was removed for this traits	-0.0351	0.1179	-0.2974	0.7662	0.1103	0.0283	0.9839	0.0069	0.008	0.0048
IBD	Triglycerides in very large VLDL	27005778	metabolites	European	SNPs from the MHC (chr6 26M~34M) region was removed for this traits	-0.0681	0.1118	-0.6093	0.5423	0.1251	0.0294	0.9785	0.007	0.0062	0.0047
IBD	Total lipids in very small VLDL	27005778	metabolites	European	SNPs from the MHC (chr6 26M~34M) region was removed for this traits	-0.0393	0.1382	-0.284	0.7764	0.1074	0.0375	1.009	0.0128	0.0026	0.0052
IBD	Concentration of very small VLDL particles	27005778	metabolites	European	SNPs from the MHC (chr6 26M~34M) region was removed for this traits	-0.0427	0.1283	-0.3326	0.7395	0.1193	0.0372	1.0034	0.0124	0.0025	0.0052
IBD	Phospholipids in very small VLDL	27005778	metabolites	European	SNPs from the MHC (chr6 26M~34M) region was removed for this traits	-0.0144	0.1511	-0.0954	0.924	0.0822	0.0388	1.0158	0.0158	0.0017	0.0052
IBD	Triglycerides in very small VLDL	27005778	metabolites	European	SNPs from the MHC (chr6 26M~34M) region was removed for this traits	-0.0753	0.1099	-0.6851	0.4933	0.1481	0.0389	0.9937	0.0102	0.0042	0.0051
IBD	Total lipids in chylomicrons and largest VLDL particles	27005778	metabolites	European	SNPs from the MHC (chr6 26M~34M) region was removed for this traits	-0.0358	0.1184	-0.3022	0.7625	0.1283	0.0287	0.9867	0.0072	0.0076	0.0046
IBD	Concentration of chylomicrons and largest VLDL particles	27005778	metabolites	European	SNPs from the MHC (chr6 26M~34M) region was removed for this traits	-0.0479	0.1189	-0.403	0.6869	0.1243	0.0274	0.9855	0.0069	0.0074	0.0046
IBD	Phospholipids in chylomicrons and largest VLDL particles	27005778	metabolites	European	SNPs from the MHC (chr6 26M~34M) region was removed for this traits	-0.0274	0.1178	-0.2321	0.8165	0.1008	0.0271	0.9833	0.0073	0.0058	0.0047
IBD	Triglycerides in chylomicrons and largest VLDL particles	27005778	metabolites	European	SNPs from the MHC (chr6 26M~34M) region was removed for this traits	-0.107	0.1324	-0.8081	0.419	0.0959	0.0273	0.9889	0.0072	0.0062	0.0049
IBD	Subjective well being	27089181	psychiatric	European	SNPs from the MHC (chr6 26M~34M) region was removed for this traits	0.0234	0.0749	0.3125	0.7547	0.0253	0.0021	1.0009	0.0076	-0.0033	0.0051
IBD	Ever vs never smoked	20418890	smoking_behaviour	European	SNPs from the MHC (chr6 26M~34M) region was removed for this traits	0.0203	0.0863	0.2356	0.8137	0.0732	0.0066	0.9995	0.0063	0.0038	0.0045
IBD	Triglycerides	20686565	lipids	European	SNPs from the MHC (chr6 26M~34M) region was removed for this traits	-0.0783	0.0569	-1.3761	0.1688	0.1675	0.0285	0.969	0.0171	0.0124	0.005
IBD	Total Cholesterol	20686565	lipids	European	SNPs from the MHC (chr6 26M~34M) region was removed for this traits	-0.1106	0.0721	-1.5332	0.1252	0.1323	0.0244	1.023	0.0374	0.0135	0.0056
IBD	Lung cancer (all)	24880342	cancer	European	SNPs from the MHC (chr6 26M~34M) region was removed for this traits	-0.06	0.1207	-0.4976	0.6188	0.1308	0.0306	1.0064	0.0084	0.0002	0.0054
IBD	Lung cancer (squamous cell)	24880342	cancer	European	Caution: using this data may yield results outside bounds due to relative low Z score of the SNP heritability of the trait; SNPs from the MHC (chr6 26M~34M) region was removed for this traits	-0.0079	0.154	-0.0515	0.9589	0.0495	0.0193	1.0077	0.0068	0.001	0.0048
IBD	Waist circumference	25673412	anthropometric	European	SNPs from the MHC (chr6 26M~34M) region was removed for this traits	-0.0067	0.0603	-0.1113	0.9114	0.1224	0.0049	0.8423	0.0084	0.0064	0.0053
IBD	Waist-to-hip ratio	25673412	anthropometric	European	SNPs from the MHC (chr6 26M~34M) region was removed for this traits	0.0143	0.0608	0.2359	0.8135	0.1133	0.0072	0.9196	0.0094	0.0031	0.0057
IBD	Multiple sclerosis	21833088	autoimmune	European	Caution: using this data may yield results outside bounds due to relative low Z score of the SNP heritability of the trait; SNPs from the MHC (chr6 26M~34M) region was removed for this traits	0.3754	0.1985	1.8912	0.0586	0.0572	0.0281	1.059	0.0094	0.0027	0.0058
IBD	Transferrin	25352340	metal	European	Caution: using this data may yield results outside bounds due to relative low Z score of the SNP heritability of the trait; SNPs from the MHC (chr6 26M~34M) region was removed for this traits	0.0316	0.1427	0.2214	0.8248	0.1625	0.0757	1.0621	0.025	0.0044	0.0067
IBD	Amyotrophic lateral sclerosis	27455348	neurological	European	Caution: using this data may yield results outside bounds due to relative low Z score of the SNP heritability of the trait; SNPs from the MHC (chr6 26M~34M) region was removed for this traits	-0.0695	0.1455	-0.4781	0.6326	0.0489	0.0128	0.9945	0.0063	-0.0025	0.005
IBD	Lung adenocarcinoma	27488534	cancer	European	Caution: using this data may yield results outside bounds due to relative low Z score of the SNP heritability of the trait; SNPs from the MHC (chr6 26M~34M) region was removed for this traits	-0.2428	0.1722	-1.4101	0.1585	0.0333	0.0118	1.017	0.0067	0.0041	0.0047
IBD	Squamous cell lung cancer	27488534	cancer	European	SNPs from the MHC (chr6 26M~34M) region was removed for this traits	-0.031	0.1389	-0.2231	0.8234	0.0381	0.0123	1.0118	0.0062	0.0008	0.0045
IBD	Ferritin	25352340	metal	European	SNPs from the MHC (chr6 26M~34M) region was removed for this traits	-0.2248	0.1876	-1.1983	0.2308	0.094	0.0265	1.0261	0.0095	0.0035	0.007
IBD	Difference in height between adolescence and adulthood; age 14	23449627	anthropometric	European	SNPs from the MHC (chr6 26M~34M) region was removed for this traits	-0.1183	0.1539	-0.7687	0.4421	0.4354	0.1077	0.983	0.0069	0.0082	0.0051
IBD	Parents age at death	27015805	aging	European	SNPs from the MHC (chr6 26M~34M) region was removed for this traits	-0.0643	0.1317	-0.4878	0.6257	0.0292	0.0069	1.0153	0.0063	-0.0009	0.0048
IBD	Urate	23263486	other	European	SNPs from the MHC (chr6 26M~34M) region was removed for this traits	-0.0894	0.0622	-1.4382	0.1504	0.1776	0.0592	0.9492	0.0517	-0.0006	0.0064
IBD	Mothers age at death	27015805	aging	European	SNPs from the MHC (chr6 26M~34M) region was removed for this traits	-0.2348	0.1318	-1.7813	0.0749	0.0344	0.0071	1.0147	0.0069	0.0012	0.0048
IBD	Lung cancer	27488534	cancer	European	SNPs from the MHC (chr6 26M~34M) region was removed for this traits	-0.1057	0.1029	-1.0267	0.3045	0.3227	0.0673	1.0127	0.0079	0.002	0.0049
IBD	Fathers age at death	27015805	aging	European	SNPs from the MHC (chr6 26M~34M) region was removed for this traits	0.108	0.1229	0.8788	0.3795	0.0398	0.0067	1.0183	0.0069	-0.0105	0.0051
IBD	Systemic lupus erythematosus	26502338	autoimmune	European	SNPs from the MHC (chr6 26M~34M) region was removed for this traits	0.1803	0.0913	1.9753	0.0482	0.3819	0.0669	1.1083	0.0101	-0.0129	0.0053
IBD	Primary biliary cirrhosis	26394269	autoimmune	European	SNPs from the MHC (chr6 26M~34M) region was removed for this traits	0.1769	0.0971	1.8211	0.0686	0.3784	0.0642	1.0037	0.0101	0.0018	0.0052
IBD	Celiac disease	20190752	autoimmune	European	SNPs from the MHC (chr6 26M~34M) region was removed for this traits	0.0411	0.1154	0.3559	0.7219	0.2928	0.0531	1.0689	0.0114	-0.0028	0.0072
IBD	Difference in height between childhood and adulthood; age 8	23449627	anthropometric	European	SNPs from the MHC (chr6 26M~34M) region was removed for this traits	0.2082	0.1185	1.7566	0.079	0.3434	0.0542	0.9701	0.008	-0.0034	0.0057
IBD	Sitting height ratio	25865494	anthropometric	European	SNPs from the MHC (chr6 26M~34M) region was removed for this traits	-0.0417	0.0986	-0.4226	0.6726	0.2209	0.0298	0.9805	0.008	0.0037	0.0051
IBD	Height; Females at age 10 and males at age 12	23449627	anthropometric	European	SNPs from the MHC (chr6 26M~34M) region was removed for this traits	0.1604	0.0861	1.8623	0.0626	0.4283	0.0459	0.9529	0.0077	-0.0102	0.0049
IBD	Sleep duration	27494321	sleeping	European	SNPs from the MHC (chr6 26M~34M) region was removed for this traits	0.1425	0.0758	1.8795	0.0602	0.0553	0.005	1.0203	0.0077	-0.0152	0.0049
IBD	Birth weight	27680694	anthropometric	European	SNPs from the MHC (chr6 26M~34M) region was removed for this traits	0.035	0.069	0.5068	0.6123	0.1036	0.007	1.0377	0.0098	0.0008	0.0056
IBD	Chronotype	27494321	sleeping	European	SNPs from the MHC (chr6 26M~34M) region was removed for this traits	-0.0429	0.0661	-0.6493	0.5161	0.1014	0.006	1.0138	0.0084	-0.0019	0.0054
IBD	Years of schooling (proxy cognitive performance)	25201988	education	European	SNPs from the MHC (chr6 26M~34M) region was removed for this traits	-0.0977	0.079	-1.237	0.2161	0.105	0.0078	1.0308	0.0094	0.0009	0.0058
IBD	Years of schooling 2013	23722424	education	European	SNPs from the MHC (chr6 26M~34M) region was removed for this traits	-0.0977	0.077	-1.2678	0.2049	0.0843	0.0064	1.019	0.009	-0.0008	0.0055
IBD	Neuroticism	24828478	personality	European	SNPs from the MHC (chr6 26M~34M) region was removed for this traits	0.1195	0.1267	0.9437	0.3453	0.0151	0.0033	1.0069	0.0067	-0.0061	0.0049
IBD	Lumbar spine bone mineral density	22504420	bone	Mixed	Caution: using these data may yield less robust results due to minor departure of the LD structure; SNPs from the MHC (chr6 26M-34M) region were removed for this trait	-0.0391	0.0672	-0.582	0.5606	0.265	0.0256	1.0174	0.0091	-0.0039	0.0049
IBD	Femoral neck bone mineral density	22504420	bone	Mixed	Caution: using these data may yield less robust results due to minor departure of the LD structure; SNPs from the MHC (chr6 26M-34M) region were removed for this trait	-0.0491	0.071	-0.6924	0.4887	0.3062	0.0243	0.9788	0.008	-0.0116	0.0054
IBD	Age of first birth	27798627	reproductive	European	SNPs from the MHC (chr6 26M~34M) region was removed for this traits	-0.0481	0.0617	-0.7804	0.4352	0.0632	0.0035	0.9505	0.0077	-0.0104	0.0048
IBD	Number of children ever born	27798627	reproductive	European	SNPs from the MHC (chr6 26M~34M) region was removed for this traits	0.0294	0.0767	0.3837	0.7012	0.0255	0.0018	0.9708	0.0071	-0.0041	0.005
IBD	Forced expiratory volume in 1 second (FEV1)	28166213	lung_function	European	SNPs from the MHC (chr6 26M~34M) region was removed for this traits	-0.0082	0.0604	-0.1359	0.8919	0.2674	0.017	0.9677	0.0074	-0.0056	0.0048
IBD	Forced Vital capacity(FVC)	28166213	lung_function	European	SNPs from the MHC (chr6 26M~34M) region was removed for this traits	-0.0054	0.0604	-0.0901	0.9282	0.2627	0.0157	0.9736	0.0077	-0.0041	0.0048
IBD	Forced expiratory volume in 1 second (FEV1)/Forced Vital capacity(FVC)	28166213	lung_function	European	SNPs from the MHC (chr6 26M~34M) region was removed for this traits	-0.0086	0.0701	-0.1221	0.9029	0.2584	0.0208	0.9741	0.0095	-0.0052	0.0054
IBD	Forced expiratory volume in 1 second (FEV1)	26635082	lung_function	European	SNPs from the MHC (chr6 26M~34M) region was removed for this traits	0.0096	0.0746	0.1287	0.8976	0.1431	0.0161	0.9896	0.0071	-0.0013	0.0044
IBD	Forced expiratory volume in 1 second (FEV1)/Forced Vital capacity(FVC)	26635082	lung_function	European	SNPs from the MHC (chr6 26M~34M) region was removed for this traits	0.0903	0.0945	0.9555	0.3393	0.1111	0.0148	0.9831	0.0069	-0.0062	0.0049
IBD	Forced Vital capacity(FVC)	26635082	lung_function	European	SNPs from the MHC (chr6 26M~34M) region was removed for this traits	-0.0367	0.0819	-0.4487	0.6536	0.1459	0.0157	0.9857	0.007	0.0032	0.0044
IBD	Forced expiratory volume in 1 second (FEV1)	21946350	lung_function	European	SNPs from the MHC (chr6 26M~34M) region was removed for this traits	0.1238	0.125	0.9907	0.3218	0.1707	0.021	0.8823	0.0121	-0.0136	0.009
IBD	Forced expiratory volume in 1 second (FEV1)/Forced Vital capacity(FVC)	21946350	lung_function	European	SNPs from the MHC (chr6 26M~34M) region was removed for this traits	0.1113	0.0905	1.2288	0.2191	0.1251	0.014	0.9272	0.0082	-0.0092	0.0059
IBD	Attention deficit hyperactivity disorder (GC)	27663945	psychiatric	European	Caution: using this data may yield results outside bounds due to relative low Z score of the SNP heritability of the trait; SNPs from the MHC (chr6 26M~34M) region was removed for this traits	-0.2774	0.1871	-1.4829	0.1381	0.0764	0.0296	0.9924	0.0078	0.0032	0.0052
IBD	Attention deficit hyperactivity disorder (No GC)	27663945	psychiatric	European	Caution: using this data may yield results outside bounds due to relative low Z score of the SNP heritability of the trait; SNPs from the MHC (chr6 26M~34M) region was removed for this traits	-0.2774	0.187	-1.4833	0.138	0.0775	0.03	1.007	0.0079	0.0032	0.0052
IBD	Primary sclerosing cholangitis	27992413	autoimmune	Mixed	Caution: using this data may yield results outside bounds due to relative low Z score of the SNP heritability of the trait; SNPs from the MHC (chr6 26M~34M) region was removed for this traits	0.4142	0.21	1.9728	0.0485	0.3951	0.1599	0.994	0.0162	0.0095	0.0069
IBD	Intelligence	28530673	cognitive	European	SNPs from the MHC (chr6 26M~34M) region was removed for this traits	-0.0147	0.0677	-0.2171	0.8282	0.1908	0.0105	1.0071	0.0085	-0.0023	0.0049
IBD	Insomnia	28604731	sleeping	European	SNPs from the MHC (chr6 26M~34M) region was removed for this traits	-0.1601	0.0894	-1.7896	0.0735	0.0466	0.005	1.0046	0.0068	0.0175	0.005
IBD	Ischemic stroke	26935894	cardiometabolic	Mixed	Caution: using these data may yield less robust results due to minor departure of the LD structure; SNPs from the MHC (chr6 26M-34M) region were removed for this trait	NA	NA	NA	NA	NA	NA	NA	NA	NA	NA
IBD	Insomnia	27992416	sleeping	European	SNPs from the MHC (chr6 26M~34M) region was removed for this traits	-0.1814	0.0691	-2.6253	0.0087	0.131	0.0117	1.0046	0.0081	0.0184	0.0048
IBD	Excessive daytime sleepiness	27992416	sleeping	European	SNPs from the MHC (chr6 26M~34M) region was removed for this traits	0.0171	0.0808	0.2116	0.8324	0.0539	0.005	1.0032	0.0071	0.0037	0.0043
IBD	Forced expiratory volume in 1 second	0	lung_function	European	SNPs from the MHC (chr6 26M~34M) region was removed for this traits	0.0172	0.0394	0.4356	0.6631	0.1646	0.0063	0.9915	0.0152	-0.0106	0.0067
IBD	Forced vital capacity	0	lung_function	European	SNPs from the MHC (chr6 26M~34M) region was removed for this traits	-0.0093	0.0401	-0.2323	0.8163	0.1601	0.0059	1	0.0149	-0.0031	0.0066
IBD	FEV1/FVC	0	lung_function	European	SNPs from the MHC (chr6 26M~34M) region was removed for this traits	0.0477	0.0486	0.9809	0.3266	0.1649	0.0097	0.9728	0.0226	-0.0133	0.0073
IBD	Peak expiratory flow	0	lung_function	European	SNPs from the MHC (chr6 26M~34M) region was removed for this traits	0.0214	0.0513	0.4177	0.6762	0.1378	0.0081	0.9772	0.0201	-0.0052	0.0064
IBD	Forced expiratory volume in 1 second	0	lung_function	European	SNPs from the MHC (chr6 26M~34M) region was removed for this traits	0.0279	0.0409	0.6827	0.4948	0.1766	0.0069	0.9568	0.0136	-0.0121	0.0066
IBD	Forced vital capacity	0	lung_function	European	SNPs from the MHC (chr6 26M~34M) region was removed for this traits	-0.0017	0.0407	-0.0428	0.9659	0.1738	0.0063	0.9631	0.0126	-0.0055	0.0066
IBD	FEV1/FVC	0	lung_function	European	SNPs from the MHC (chr6 26M~34M) region was removed for this traits	0.0513	0.0486	1.0546	0.2916	0.1931	0.0115	0.9393	0.0219	-0.0125	0.0071
IBD	Peak expiratory flow	0	lung_function	European	SNPs from the MHC (chr6 26M~34M) region was removed for this traits	0.023	0.0515	0.4472	0.6547	0.1447	0.0085	0.9688	0.0192	-0.0056	0.0064
IBD	Forced expiratory volume in 1 second	0	lung_function	European	SNPs from the MHC (chr6 26M~34M) region was removed for this traits	-0.0138	0.0583	-0.2359	0.8135	0.1302	0.0101	0.9933	0.0083	-0.0003	0.0046
IBD	Forced vital capacity	0	lung_function	European	SNPs from the MHC (chr6 26M~34M) region was removed for this traits	-0.0094	0.0628	-0.149	0.8815	0.1181	0.0098	1.0001	0.0087	0.0027	0.0044
IBD	FEV1/FVC	0	lung_function	European	SNPs from the MHC (chr6 26M~34M) region was removed for this traits	0.02	0.0807	0.2486	0.8037	0.0955	0.0096	0.9931	0.0079	-0.0046	0.0052
IBD	Peak expiratory flow	0	lung_function	European	SNPs from the MHC (chr6 26M~34M) region was removed for this traits	0.0051	0.1181	0.0434	0.9654	0.0907	0.02	0.974	0.0067	0.0014	0.0048
IBD	Idiopathic pulmonary fibrosis	29066090	lung_function	European	Caution: using this data may yield results outside bounds due to relative low Z score of the SNP heritability of the trait; SNPs from the MHC (chr6 26M~34M) region was removed for this traits	0.1131	0.2471	0.4577	0.6471	0.1447	0.1053	0.8365	0.0059	-0.0068	0.0051
IBD	Cigarettes Per Day	30617275	smoking_behaviour	European	Caution: using this data may yield results outside bounds due to relative low Z score of the SNP heritability of the trait; SNPs from the MHC (chr6 26M~34M) region was removed for this traits	0.083	0.0979	0.8483	0.3963	0.0208	0.0115	1.0051	0.0163	-0.007	0.0056
IBD	Smoking Cessation	30617275	smoking_behaviour	European	Caution: using this data may yield results outside bounds due to relative low Z score of the SNP heritability of the trait; SNPs from the MHC (chr6 26M~34M) region was removed for this traits	-0.3296	0.1852	-1.78	0.0751	0.007	0.0023	0.9985	0.0155	0.0332	0.011
IBD	Smoking Initiation	30617275	smoking_behaviour	European	SNPs from the MHC (chr6 26M~34M) region was removed for this traits	-0.0026	0.1069	-0.0245	0.9804	0.0049	0.0011	1.105	0.0089	0.0093	0.0058
IBD	Pack Years	30617275	smoking_behaviour	European	Caution: using this data may yield results outside bounds due to relative low Z score of the SNP heritability of the trait; SNPs from the MHC (chr6 26M~34M) region was removed for this traits	-0.1032	0.1394	-0.7402	0.4592	0.1041	0.0462	1.0336	0.0385	0.0092	0.025
IBD	Own birth weight	31043758	anthropometric	European	SNPs from the MHC (chr6 26M~34M) region was removed for this traits	-0.005	0.056	-0.0885	0.9295	0.099	0.0056	1.0781	0.0159	0.006	0.006
IBD	Own birth weight	31043758	anthropometric	Mixed	SNPs from the MHC (chr6 26M~34M) region was removed for this traits	-0.0045	0.0556	-0.0805	0.9358	0.0946	0.0053	1.0694	0.0155	0.0055	0.006
IBD	Own birth weight (fetal effect) adjusted for maternal genotype	31043758	anthropometric	European	SNPs from the MHC (chr6 26M~34M) region was removed for this traits	-0.0527	0.0761	-0.6917	0.4891	0.0303	0.003	1.0345	0.0094	0.009	0.0054
IBD	Offspring birth weight (maternal effect) adjusted for offspring genotype	31043758	anthropometric	European	SNPs from the MHC (chr6 26M~34M) region was removed for this traits	0.0628	0.0546	1.1509	0.2498	0.1039	0.0061	1.0505	0.0113	-0.0048	0.0057
IBD	Offspring birth weight	31043758	anthropometric	Mixed	SNPs from the MHC (chr6 26M~34M) region was removed for this traits	0.0555	0.054	1.0268	0.3045	0.0991	0.0055	1.0404	0.011	-0.0034	0.0056
IBD	Offspring birth weight	31043758	anthropometric	European	SNPs from the MHC (chr6 26M~34M) region was removed for this traits	0.0953	0.068	1.4024	0.1608	0.0294	0.0026	1.0234	0.0081	-0.0085	0.0052
