# Supplementary material for: GWAS of peptic ulcer disease implicates Helicobacter pylori infection, other gastrointestinal disorders and depression
Source: Nat Commun. 2021 Feb 19;12:1146. doi: 10.1038/s41467-021-21280-7 (PMC7895976; doi:10.1038/s41467-021-21280-7)
Supplement: Supplementary file 7 — Supplementary Data 5 [file 41467_2021_21280_MOESM7_ESM.xlsx]

## Sheet: Supplementary Data 5
Supplementary Data 5. Results of gene-based association analyses using MAGMAa
Traits	Gene	Entrez ID	Pb	PBCc		a Genes with P values < 0.05/18,402 for each digestion phenotype are listed.
GORD	AIF1	199	3.4948e-09	Yes		b P is the computed gene P values using MAGMA (snp-wise = mean model).
GORD	BTN1A1	696	3.5727e-12	Yes		c PBC means whether the gene P values are significant after Bonferroni correction (P values < 0.05/(18,402*5)).
GORD	DDR1	780	5.8408e-07	No
GORD	CLIC1	1192	7.3561e-08	Yes
GORD	GNAT1	2779	9.0099e-08	Yes
GORD	GTF2H4	2968	2.4377e-06	No
GORD	HIST1H1E	3008	1.5411e-06	No
GORD	HIST1H1B	3009	1.2359e-09	Yes
GORD	HIST1H2BD	3017	7.192e-07	No
GORD	HIST1H2BB	3018	1.3069e-07	Yes
GORD	HIST1H1A	3024	5.0634e-08	Yes
GORD	HFE	3077	7.2143e-07	No
GORD	HLA-B	3106	2.7655e-11	Yes
GORD	HLA-C	3107	1.4512e-07	Yes
GORD	HSPA1A	3303	4.0907e-07	Yes
GORD	HSPA1B	3304	1.8573e-06	No
GORD	ITGAL	3683	8.5929e-07	No
GORD	LTB	4050	1.6349e-09	Yes
GORD	MAB21L1	4081	1.6119e-07	Yes
GORD	MICB	4277	8.9884e-07	No
GORD	MSH5	4439	7.9647e-07	No
GORD	MST1R	4486	8.2928e-07	No
GORD	NCAM1	4684	1.3791e-08	Yes
GORD	TRIM27	5987	5.1801e-07	Yes
GORD	SEMA3F	6405	3.9346e-08	Yes
GORD	UBA7	7318	2.1758e-06	No
GORD	VARS	7407	3.1147e-07	Yes
GORD	WNT3	7473	2.2478e-06	No
GORD	TRIM26	7726	3.7058e-07	Yes
GORD	ZSCAN26	7741	2.2002e-08	Yes
GORD	ZKSCAN8	7745	2.3e-06	No
GORD	ZSCAN9	7746	4.929e-08	Yes
GORD	PRRC2A	7916	2.9902e-09	Yes
GORD	OR2H2	7932	6.4179e-10	Yes
GORD	LST1	7940	1.1489e-06	No
GORD	HIST1H4I	8294	2.3929e-07	Yes
GORD	HIST1H2AI	8329	2.5388e-09	Yes
GORD	HIST1H2AK	8330	3.8541e-10	Yes
GORD	HIST1H2AJ	8331	1.1896e-09	Yes
GORD	HIST1H2AL	8332	4.9477e-10	Yes
GORD	HIST1H2AC	8334	2.3788e-06	No
GORD	HIST1H2AB	8335	5.9702e-08	Yes
GORD	HIST1H2AM	8336	2.9103e-08	Yes
GORD	HIST1H2BL	8340	7.7668e-10	Yes
GORD	HIST1H2BN	8341	7.6764e-10	Yes
GORD	HIST1H2BM	8342	1.0019e-09	Yes
GORD	HIST1H2BC	8347	1.0317e-06	No
GORD	HIST1H2BO	8348	2.1831e-09	Yes
GORD	HIST1H3A	8350	1.231e-07	Yes
GORD	HIST1H3C	8352	4.2962e-08	Yes
GORD	HIST1H3I	8354	1.1153e-09	Yes
GORD	HIST1H3J	8356	4.961e-08	Yes
GORD	HIST1H3H	8357	1.5837e-09	Yes
GORD	HIST1H3B	8358	7.0966e-08	Yes
GORD	HIST1H4A	8359	1.1706e-07	Yes
GORD	HIST1H4K	8362	3.5985e-10	Yes
GORD	HIST1H4J	8363	4.71e-10	Yes
GORD	HIST1H4C	8364	4.0268e-07	Yes
GORD	HIST1H4B	8366	9.5904e-08	Yes
GORD	HIST1H4L	8368	1.5206e-09	Yes
GORD	KLF7	8609	1.8216e-06	No
GORD	IER3	8870	2.3371e-10	Yes
GORD	HIST1H2AG	8969	9.8532e-08	Yes
GORD	HIST1H2BJ	8970	2.2412e-07	Yes
GORD	CRLF1	9244	4.5949e-07	Yes
GORD	GDF15	9518	5.5608e-07	No
GORD	RBM6	10180	2.0463e-06	No
GORD	FLOT1	10211	1.3847e-09	Yes
GORD	TRAIP	10293	1.0915e-07	Yes
GORD	BTN2A2	10385	5.5205e-10	Yes
GORD	HMGN4	10473	5.362e-08	Yes
GORD	UBD	10537	2.0776e-09	Yes
GORD	NRG3	10718	4.8917e-07	Yes
GORD	SLC17A3	10786	2.0343e-06	No
GORD	SLC38A3	10991	1.918e-07	Yes
GORD	BTN3A2	11118	3.552e-10	Yes
GORD	BTN3A1	11119	5.8627e-09	Yes
GORD	BTN2A1	11120	6.8172e-10	Yes
GORD	CRTC1	23373	4.105e-08	Yes
GORD	DDAH2	23564	3.2756e-07	Yes
GORD	CNTNAP2	26047	2.9576e-08	Yes
GORD	OR2B6	26212	5.0988e-07	Yes
GORD	OR2W1	26692	4.0252e-08	Yes
GORD	ABT1	29777	1.1419e-09	Yes
GORD	KLHL26	55295	1.4126e-07	Yes
GORD	APOM	55937	1.6576e-07	Yes
GORD	TRIM39	56658	1.2672e-06	No
GORD	VARS2	57176	1.871e-06	No
GORD	LSM2	57819	1.5949e-06	No
GORD	DEPTOR	64798	1.59e-06	No
GORD	CAMKV	79012	5.181e-07	Yes
GORD	ZNF322	79692	6.3061e-07	No
GORD	RPP21	79897	1.4162e-08	Yes
GORD	ZSCAN16	80345	1.54e-06	No
GORD	VWA7	80737	7.5339e-09	Yes
GORD	OR2B2	81697	1.9823e-06	No
GORD	MON1A	84315	2.1862e-06	No
GORD	PGBD1	84547	5.1554e-09	Yes
GORD	HIST1H2AH	85235	4.5372e-07	Yes
GORD	HIST1H2BK	85236	1.0839e-08	Yes
GORD	ADAMTS18	170692	4.8575e-07	Yes
GORD	TRIM39-RPP21	202658	1.4029e-07	Yes
GORD	SDK1	221935	4.2159e-08	Yes
GORD	NKAPL	222698	2.1281e-08	Yes
GORD	NCR3	259197	2.1466e-09	Yes
GORD	ZNF311	282890	1.585e-09	Yes
GORD	ZKSCAN4	387032	2.3494e-08	Yes
GORD	SFTA2	389376	7.6219e-07	No
GORD	SAPCD1	401251	4.7887e-08	Yes
GORD	OR2B3	442184	1.6005e-07	Yes
GORD	OR2J3	442186	1.8767e-07	Yes
GORD	C8orf89	100130301	1.9254e-06	No
PUD	ABO	28	1.0396e-06	No
PUD	AP2A2	161	1.8036e-07	Yes
PUD	CA11	770	1.8261e-08	Yes
PUD	CCKBR	887	8.7273e-09	Yes
PUD	CDX2	1045	6.3018e-08	Yes
PUD	CNGA4	1262	5.6215e-09	Yes
PUD	DBP	1628	9.3982e-08	Yes
PUD	FUT1	2523	5.1942e-12	Yes
PUD	FUT2	2524	1.2194e-13	Yes
PUD	MUC6	4588	1.6777e-06	No
PUD	SLC22A3	6581	1.0236e-07	Yes
PUD	PSCA	8000	5.1882e-08	Yes
PUD	JRK	8629	9.1145e-11	Yes
PUD	FGF21	26291	3.8821e-12	Yes
PUD	THEM6	51337	2.372e-11	Yes
PUD	LY6K	54742	1.0901e-12	Yes
PUD	RASIP1	54922	8.2498e-13	Yes
PUD	SLURP1	57152	1.0726e-08	Yes
PUD	CHID1	66005	1.2786e-07	Yes
PUD	FAM160A2	84067	6.4602e-09	Yes
PUD	OR52W1	120787	2.1759e-07	Yes
PUD	NTN5	126147	2.1768e-13	Yes
PUD	LYPD2	137797	1.9146e-08	Yes
PUD	C11orf42	160298	3.7393e-08	Yes
PUD	OR52B2	255725	8.9371e-07	No
PUD	MAMSTR	284358	7.463e-13	Yes
PUD	IZUMO1	284359	5.9055e-12	Yes
PUD	PFN3	345456	1.2515e-06	No
PUD	URAD	646625	2.0309e-08	Yes
PG+M	AIF1	199	3.5339e-09	Yes
PG+M	BTN1A1	696	5.7413e-11	Yes
PG+M	DDR1	780	1.535e-09	Yes
PG+M	CDK2	1017	2.3076e-06	No
PG+M	CDSN	1041	1.1389e-07	Yes
PG+M	CLIC1	1192	1.4695e-06	No
PG+M	CNGA4	1262	1.58e-06	No
PG+M	VCAN	1462	1.3008e-07	Yes
PG+M	GNAI2	2771	1.3046e-07	Yes
PG+M	GNAT1	2779	1.0406e-10	Yes
PG+M	GTF2H4	2968	1.1101e-08	Yes
PG+M	HIST1H1E	3008	1.7329e-08	Yes
PG+M	HIST1H1B	3009	1.6394e-12	Yes
PG+M	HIST1H1T	3010	1.3744e-07	Yes
PG+M	HIST1H2BD	3017	6.7867e-09	Yes
PG+M	HIST1H2BB	3018	4.83e-07	Yes
PG+M	HIST1H1A	3024	1.4544e-07	Yes
PG+M	HFE	3077	1.3894e-06	No
PG+M	HLA-B	3106	1.8567e-13	Yes
PG+M	HLA-C	3107	1.0164e-07	Yes
PG+M	HLA-DRA	3122	5.9009e-09	Yes
PG+M	HOXC4	3221	7.3705e-08	Yes
PG+M	HOXC5	3222	6.2164e-08	Yes
PG+M	HOXC6	3223	7.0293e-08	Yes
PG+M	HSPA1A	3303	2.6556e-06	No
PG+M	AFF3	3899	5.8405e-07	No
PG+M	LAMA2	3908	1.1863e-06	No
PG+M	LTB	4050	2.5335e-09	Yes
PG+M	MICB	4277	3.3209e-08	Yes
PG+M	MST1R	4486	4.5908e-08	Yes
PG+M	NCAM1	4684	3.0839e-08	Yes
PG+M	PA2G4	5036	1.5669e-06	No
PG+M	PDE4B	5142	9.3132e-11	Yes
PG+M	PPP3CA	5530	7.0979e-07	No
PG+M	RAB5B	5869	6.3867e-07	No
PG+M	TRIM27	5987	5.6783e-08	Yes
PG+M	RPL41	6171	2.4824e-06	No
PG+M	SEMA3F	6405	3.0195e-11	Yes
PG+M	SGCD	6444	4.9969e-09	Yes
PG+M	PMEL	6490	3.081e-07	Yes
PG+M	SLC9A3	6550	1.1858e-07	Yes
PG+M	SLC22A3	6581	1.1153e-07	Yes
PG+M	TERF1	7013	1.0695e-06	No
PG+M	THRA	7067	1.4681e-06	No
PG+M	TRAF3	7187	1.0012e-06	No
PG+M	TTC1	7265	1.2842e-06	No
PG+M	UBA7	7318	2.7009e-06	No
PG+M	VARS	7407	2.1197e-06	No
PG+M	ZNF165	7718	4.4625e-09	Yes
PG+M	TRIM26	7726	3.0072e-09	Yes
PG+M	ZSCAN26	7741	8.8835e-09	Yes
PG+M	ZKSCAN8	7745	6.9241e-09	Yes
PG+M	ZSCAN9	7746	3.0876e-09	Yes
PG+M	PRRC2A	7916	3.0081e-09	Yes
PG+M	OR2H2	7932	1.054e-12	Yes
PG+M	HIST1H4I	8294	5.1923e-09	Yes
PG+M	HIST1H2AI	8329	3.62e-11	Yes
PG+M	HIST1H2AK	8330	1.3633e-11	Yes
PG+M	HIST1H2AJ	8331	3.5238e-11	Yes
PG+M	HIST1H2AL	8332	1.2677e-11	Yes
PG+M	HIST1H2AC	8334	6.938e-08	Yes
PG+M	HIST1H2AB	8335	1.55e-07	Yes
PG+M	HIST1H2AM	8336	1.7781e-11	Yes
PG+M	HIST1H2BL	8340	2.9343e-11	Yes
PG+M	HIST1H2BN	8341	2.259e-11	Yes
PG+M	HIST1H2BM	8342	1.8144e-11	Yes
PG+M	HIST1H2BC	8347	2.2336e-08	Yes
PG+M	HIST1H2BO	8348	4.1664e-12	Yes
PG+M	HIST1H3A	8350	4.0995e-07	Yes
PG+M	HIST1H3C	8352	1.3149e-07	Yes
PG+M	HIST1H3I	8354	1.4014e-12	Yes
PG+M	HIST1H3J	8356	2.5856e-11	Yes
PG+M	HIST1H3H	8357	2.2238e-11	Yes
PG+M	HIST1H3B	8358	2.0094e-07	Yes
PG+M	HIST1H4A	8359	3.7748e-07	Yes
PG+M	HIST1H4K	8362	1.0612e-11	Yes
PG+M	HIST1H4J	8363	1.3118e-11	Yes
PG+M	HIST1H4C	8364	2.3893e-07	Yes
PG+M	HIST1H4B	8366	2.8414e-07	Yes
PG+M	HIST1H4L	8368	1.7097e-12	Yes
PG+M	KLF7	8609	1.037e-07	Yes
PG+M	IER3	8870	5.209e-09	Yes
PG+M	HIST1H2AG	8969	2.8021e-09	Yes
PG+M	HIST1H2BJ	8970	3.1252e-09	Yes
PG+M	CRLF1	9244	5.6802e-10	Yes
PG+M	GDF15	9518	2.3079e-06	No
PG+M	RBM6	10180	2.6243e-08	Yes
PG+M	RBM5	10181	1.8023e-08	Yes
PG+M	FLOT1	10211	2.0605e-07	Yes
PG+M	PRSS16	10279	4.6035e-07	Yes
PG+M	TRAIP	10293	3.454e-08	Yes
PG+M	BTN2A2	10385	8.3887e-10	Yes
PG+M	HMGN4	10473	2.731e-08	Yes
PG+M	UBD	10537	2.4972e-12	Yes
PG+M	ARPP21	10777	1.3263e-06	No
PG+M	SLC38A3	10991	2.5925e-10	Yes
PG+M	TPPP	11076	8.2952e-08	Yes
PG+M	BTN3A2	11118	3.4555e-10	Yes
PG+M	BTN3A1	11119	2.8157e-08	Yes
PG+M	BTN2A1	11120	8.7795e-09	Yes
PG+M	CRTC1	23373	2.4318e-11	Yes
PG+M	NAT6	24142	1.8996e-06	No
PG+M	TMEM59L	25789	1.8742e-08	Yes
PG+M	OR2B6	26212	2.428e-08	Yes
PG+M	OR2W1	26692	7.1673e-10	Yes
PG+M	C6orf15	29113	1.6056e-08	Yes
PG+M	ABT1	29777	2.4855e-10	Yes
PG+M	SNX10	29887	8.6292e-07	No
PG+M	THEM6	51337	1.2392e-06	No
PG+M	RBFOX1	54715	1.0393e-07	Yes
PG+M	LY6K	54742	1.2398e-07	Yes
PG+M	PHIP	55023	1.9777e-06	No
PG+M	UBE2W	55284	6.4924e-07	No
PG+M	KLHL26	55295	1.9369e-11	Yes
PG+M	MAML3	55534	1.6347e-09	Yes
PG+M	CEP72	55722	2.1933e-07	Yes
PG+M	APOM	55937	1.5782e-07	Yes
PG+M	BTNL2	56244	5.9403e-07	No
PG+M	VARS2	57176	1.6154e-08	Yes
PG+M	ZSCAN31	64288	1.5446e-06	No
PG+M	DEPTOR	64798	4.9682e-07	Yes
PG+M	CAMKV	79012	5.5597e-08	Yes
PG+M	ZNF322	79692	3.7726e-08	Yes
PG+M	ACBD4	79777	2.0338e-06	No
PG+M	RPP21	79897	5.0671e-08	Yes
PG+M	ZKSCAN3	80317	8.5929e-07	No
PG+M	ZSCAN16	80345	3.4517e-09	Yes
PG+M	VWA7	80737	1.0834e-07	Yes
PG+M	AMN	81693	2.078e-06	No
PG+M	OR2B2	81697	2.3399e-08	Yes
PG+M	MON1A	84315	5.8511e-08	Yes
PG+M	PGBD1	84547	2.0513e-09	Yes
PG+M	HIST1H2AH	85235	6.1701e-09	Yes
PG+M	HIST1H2BK	85236	3.6336e-10	Yes
PG+M	PLCD3	113026	1.4207e-06	No
PG+M	PWWP2A	114825	5.1054e-07	Yes
PG+M	MAS1L	116511	5.2174e-07	Yes
PG+M	OR52W1	120787	1.5134e-07	Yes
PG+M	IRAK1BP1	134728	2.8959e-07	Yes
PG+M	DPCR1	135656	1.5818e-07	Yes
PG+M	ZBTB46	140685	2.4028e-06	No
PG+M	C11orf42	160298	4.7146e-08	Yes
PG+M	PSORS1C1	170679	1.0748e-07	Yes
PG+M	ADAMTS18	170692	3.8682e-07	Yes
PG+M	TRIM39-RPP21	202658	1.2007e-06	No
PG+M	SDK1	221935	2.4339e-11	Yes
PG+M	NKAPL	222698	5.4288e-09	Yes
PG+M	OR52B2	255725	3.6325e-07	Yes
PG+M	NCR3	259197	1.7202e-09	Yes
PG+M	ZNF311	282890	2.4338e-11	Yes
PG+M	MAST4	375449	1.7648e-06	No
PG+M	ZKSCAN4	387032	1.0407e-08	Yes
PG+M	SFTA2	389376	6.9238e-08	Yes
PG+M	SAPCD1	401251	7.0046e-07	No
PG+M	OR2B3	442184	2.4223e-08	Yes
PG+M	OR2J3	442186	3.0327e-08	Yes
PG+M	MICA	100507436	2.5809e-08	Yes
IBS	HLA-B	3106	1.2912e-06	No
IBS	NCAM1	4684	3.9839e-07	Yes
IBS	RPS27	6232	9.1938e-07	No
IBS	S100A1	6271	1.4799e-06	No
IBS	MPHOSPH9	10198	9.7593e-07	No
IBS	JTB	10899	1.6209e-06	No
IBS	SLC27A3	11000	1.3546e-06	No
IBS	SLC39A1	27173	1.7131e-06	No
IBS	ARL6IP4	51329	3.8581e-07	Yes
IBS	PITPNM2	57605	8.7706e-08	Yes
IBS	OGFOD2	79676	7.6055e-07	No
IBS	C12orf65	91574	1.7524e-06	No
IBS	S100A16	140576	2.1951e-06	No
IBS	CRTC2	200186	2.552e-06	No
IBD	ACHE	43	3.9231e-07	Yes
IBD	AMT	275	3.6082e-07	Yes
IBD	APEH	327	1.1065e-07	Yes
IBD	RHOA	387	9.3006e-07	No
IBD	C4A	720	2.5531e-10	Yes
IBD	C4B	721	5.0956e-11	Yes
IBD	CACNA1S	779	8.1882e-07	No
IBD	ATF6B	1388	6.2821e-11	Yes
IBD	CYP21A2	1589	1.7442e-11	Yes
IBD	DAG1	1605	3.9336e-07	Yes
IBD	DAP	1611	6.714e-08	Yes
IBD	DLD	1738	4.1837e-08	Yes
IBD	SLC26A3	1811	1.037e-07	Yes
IBD	DVL1	1855	1.9987e-06	No
IBD	FCGR2A	2212	2.2021e-09	Yes
IBD	GPX1	2876	4.1539e-07	Yes
IBD	HLA-A	3105	1.7026e-07	Yes
IBD	HLA-B	3106	9.2281e-08	Yes
IBD	HLA-DQA1	3117	5.9457e-17	Yes
IBD	HLA-DQB1	3119	2.1189e-10	Yes
IBD	HLA-DRA	3122	1.1436e-10	Yes
IBD	HLA-DRB1	3123	1.4975e-16	Yes
IBD	HLA-DRB5	3127	3.4578e-12	Yes
IBD	HLA-F	3134	4.3659e-07	Yes
IBD	HLA-G	3135	1.7835e-08	Yes
IBD	HSPA6	3310	3.7572e-10	Yes
IBD	IL2RA	3559	2.1783e-06	No
IBD	IL10	3586	3.9446e-11	Yes
IBD	IL12RB2	3595	9.2574e-10	Yes
IBD	INSL4	3641	2.1066e-07	Yes
IBD	IRF5	3663	1.5495e-07	Yes
IBD	JAK2	3717	5.7631e-10	Yes
IBD	MST1	4485	1.5405e-07	Yes
IBD	NOTCH4	4855	2.8375e-09	Yes
IBD	PBX2	5089	2.5687e-06	No
IBD	RNF5	6048	7.5787e-07	No
IBD	RORC	6097	8.0692e-08	Yes
IBD	SNAPC4	6621	7.3179e-07	No
IBD	TCTA	6988	1.4122e-06	No
IBD	TNXB	7148	1.7258e-11	Yes
IBD	TRIP6	7205	1.0514e-06	No
IBD	USP4	7375	2.8463e-07	Yes
IBD	NELFE	7936	3.2622e-07	Yes
IBD	PDLIM4	8572	1.0918e-06	No
IBD	BSN	8927	6.5949e-08	Yes
IBD	P4HA2	8974	6.712e-08	Yes
IBD	PPT2	9374	1.0735e-09	Yes
IBD	TNFSF15	9966	3.6856e-07	Yes
IBD	TRIM10	10107	1.6102e-06	No
IBD	AGPAT1	10554	4.8992e-07	Yes
IBD	C6orf10	10665	2.012e-13	Yes
IBD	TDRKH	11022	9.3708e-07	No
IBD	TRIM31	11074	3.8589e-11	Yes
IBD	INSL6	11172	3.1409e-07	Yes
IBD	ZNF365	22891	9.8599e-10	Yes
IBD	KIF21B	23046	1.6118e-10	Yes
IBD	PMPCA	23203	1.8851e-06	No
IBD	OTUD3	23252	1.9979e-13	Yes
IBD	TNPO3	23534	5.3875e-07	Yes
IBD	GMEB2	26205	6.6959e-07	No
IBD	IL19	29949	1.0392e-08	Yes
IBD	PLA2G2E	30814	6.4501e-07	No
IBD	SRRT	51593	1.4309e-06	No
IBD	RTEL1	51750	7.2584e-07	No
IBD	RNF186	54546	1.1835e-11	Yes
IBD	CPSF3L	54973	1.7604e-07	Yes
IBD	C1orf106	55765	5.304e-13	Yes
IBD	BTNL2	56244	2.0596e-12	Yes
IBD	C11orf30	56946	5.8657e-07	No
IBD	RNF123	63891	5.7084e-08	Yes
IBD	FKBPL	63943	9.6572e-11	Yes
IBD	CARD9	64170	1.5553e-07	Yes
IBD	RNF39	80352	2.4137e-07	Yes
IBD	CPTP	80772	1.8195e-07	Yes
IBD	PRRT1	80863	6.858e-08	Yes
IBD	EGFL8	80864	3.8291e-09	Yes
IBD	CCNL2	81669	1.47e-06	No
IBD	TAS1R3	83756	1.6127e-07	Yes
IBD	NICN1	84276	2.4716e-07	Yes
IBD	ZGPAT	84619	9.8876e-07	No
IBD	TRIM15	89870	1.0679e-06	No
IBD	ACAP3	116983	1.1998e-07	Yes
IBD	TRIM40	135644	4.2789e-09	Yes
IBD	IL23R	149233	7.1902e-20	Yes
IBD	PUS10	150962	9.6524e-09	Yes
IBD	NKX2-3	159296	2.5325e-12	Yes
IBD	CCNY	219771	7.4593e-07	No
IBD	TMCO4	255104	2.5852e-10	Yes
IBD	LINGO4	339398	1.8544e-09	Yes
IBD	ZFP57	346171	3.1317e-07	Yes
IBD	C1orf141	400757	4.957e-07	Yes
IBD	UFSP1	402682	7.6043e-07	No
IBD	LOC554223	554223	3.0064e-08	Yes
IBD	DNLZ	728489	1.5644e-07	Yes
IBD	MICA	100507436	1.8424e-08	Yes
IBD	C5orf66	100996485	3.1408e-08	Yes
IBD	LOC101929163	101929163	2.7031e-12	Yes
